# Supplementary material for: Transcription-independent TFIIIC-bound sites cluster near heterochromatin boundaries within lamina-associated domains in C. elegans
Source: Epigenetics Chromatin. 2020 Jan 9;13:1. doi: 10.1186/s13072-019-0325-2 (PMC6950938; doi:10.1186/s13072-019-0325-2)
Supplement: Supplementary file 1 — Additional file 1. TFIIIC-binding sites. [file 13072_2019_325_MOESM1_ESM.xlsx]

## Sheet: Sheet 1
chr	summit.start	summit.end	id	TFIIIC class
chrI	116	117	TAG315_MxEmb_tKI032tKI033cBC032cMBJ005_peak_83	Extra-TFIIIC
chrI	131	132	TAG315_MxEmb_tKI032tKI033cBC032cMBJ005_peak_111	Extra-TFIIIC
chrI	141	142	TAG315_MxEmb_tKI032tKI033cBC032cMBJ005_peak_63	Pol III-associated TFIIIC
chrI	143	144	TAG315_MxEmb_tKI032tKI033cBC032cMBJ005_peak_81	Extra-TFIIIC
chrI	146	147	TAG315_MxEmb_tKI032tKI033cBC032cMBJ005_peak_119a	Extra-TFIIIC
chrI	147	148	TAG315_MxEmb_tKI032tKI033cBC032cMBJ005_peak_26	Pol III-associated TFIIIC
chrI	149	150	TAG315_MxEmb_tKI032tKI033cBC032cMBJ005_peak_162	Extra-TFIIIC
chrI	152	153	TAG315_MxEmb_tKI032tKI033cBC032cMBJ005_peak_36	Pol III-associated TFIIIC
chrI	153	154	TAG315_MxEmb_tKI032tKI033cBC032cMBJ005_peak_39	Pol III-associated TFIIIC
chrI	159	160	TAG315_MxEmb_tKI032tKI033cBC032cMBJ005_peak_92	Pol III-associated TFIIIC
chrI	160	161	TAG315_MxEmb_tKI032tKI033cBC032cMBJ005_peak_82	Extra-TFIIIC
chrI	161	162	TAG315_MxEmb_tKI032tKI033cBC032cMBJ005_peak_178	Extra-TFIIIC
chrI	162	163	TAG315_MxEmb_tKI032tKI033cBC032cMBJ005_peak_51	Extra-TFIIIC
chrI	166	167	TAG315_MxEmb_tKI032tKI033cBC032cMBJ005_peak_30	Pol III-associated TFIIIC
chrI	172	173	TAG315_MxEmb_tKI032tKI033cBC032cMBJ005_peak_27	Extra-TFIIIC
chrI	174	175	TAG315_MxEmb_tKI032tKI033cBC032cMBJ005_peak_144a	Extra-TFIIIC
chrI	175	176	TAG315_MxEmb_tKI032tKI033cBC032cMBJ005_peak_121	Extra-TFIIIC
chrI	179	180	TAG315_MxEmb_tKI032tKI033cBC032cMBJ005_peak_71	Extra-TFIIIC
chrI	183	184	TAG315_MxEmb_tKI032tKI033cBC032cMBJ005_peak_14	Pol III-associated TFIIIC
chrI	184	185	TAG315_MxEmb_tKI032tKI033cBC032cMBJ005_peak_28	Extra-TFIIIC
chrI	186	187	TAG315_MxEmb_tKI032tKI033cBC032cMBJ005_peak_57	Pol III-associated TFIIIC
chrI	186	187	TAG315_MxEmb_tKI032tKI033cBC032cMBJ005_peak_151	Extra-TFIIIC
chrI	187	188	TAG315_MxEmb_tKI032tKI033cBC032cMBJ005_peak_104a	Extra-TFIIIC
chrI	188	189	TAG315_MxEmb_tKI032tKI033cBC032cMBJ005_peak_89	Pol III-associated TFIIIC
chrI	189	190	TAG315_MxEmb_tKI032tKI033cBC032cMBJ005_peak_41	Pol III-associated TFIIIC
chrI	192	193	TAG315_MxEmb_tKI032tKI033cBC032cMBJ005_peak_86	Extra-TFIIIC
chrI	196	197	TAG315_MxEmb_tKI032tKI033cBC032cMBJ005_peak_22	Pol III-associated TFIIIC
chrI	198	199	TAG315_MxEmb_tKI032tKI033cBC032cMBJ005_peak_54	Pol III-associated TFIIIC
chrI	198	199	TAG315_MxEmb_tKI032tKI033cBC032cMBJ005_peak_139	Pol III-associated TFIIIC
chrI	198	199	TAG315_MxEmb_tKI032tKI033cBC032cMBJ005_peak_169a	Extra-TFIIIC
chrI	199	200	TAG315_MxEmb_tKI032tKI033cBC032cMBJ005_peak_124a	Extra-TFIIIC
chrI	203	204	TAG315_MxEmb_tKI032tKI033cBC032cMBJ005_peak_68	Pol III-associated TFIIIC
chrI	204	205	TAG315_MxEmb_tKI032tKI033cBC032cMBJ005_peak_85a	Extra-TFIIIC
chrI	208	209	TAG315_MxEmb_tKI032tKI033cBC032cMBJ005_peak_91a	Pol III-associated TFIIIC
chrI	209	210	TAG315_MxEmb_tKI032tKI033cBC032cMBJ005_peak_102	Pol III-associated TFIIIC
chrI	210	211	TAG315_MxEmb_tKI032tKI033cBC032cMBJ005_peak_95	Pol III-associated TFIIIC
chrI	211	212	TAG315_MxEmb_tKI032tKI033cBC032cMBJ005_peak_101	Pol III-associated TFIIIC
chrI	212	213	TAG315_MxEmb_tKI032tKI033cBC032cMBJ005_peak_107	Pol III-associated TFIIIC
chrI	214	215	TAG315_MxEmb_tKI032tKI033cBC032cMBJ005_peak_157	Extra-TFIIIC
chrI	215	216	TAG315_MxEmb_tKI032tKI033cBC032cMBJ005_peak_174a	Extra-TFIIIC
chrI	216	217	TAG315_MxEmb_tKI032tKI033cBC032cMBJ005_peak_64	Pol III-associated TFIIIC
chrI	218	219	TAG315_MxEmb_tKI032tKI033cBC032cMBJ005_peak_74	Pol III-associated TFIIIC
chrI	219	220	TAG315_MxEmb_tKI032tKI033cBC032cMBJ005_peak_48	Pol III-associated TFIIIC
chrI	219	220	TAG315_MxEmb_tKI032tKI033cBC032cMBJ005_peak_142	Pol III-associated TFIIIC
chrI	225	226	TAG315_MxEmb_tKI032tKI033cBC032cMBJ005_peak_6	Extra-TFIIIC
chrI	226	227	TAG315_MxEmb_tKI032tKI033cBC032cMBJ005_peak_5	Pol III-associated TFIIIC
chrI	228	229	TAG315_MxEmb_tKI032tKI033cBC032cMBJ005_peak_99	Pol III-associated TFIIIC
chrI	232	233	TAG315_MxEmb_tKI032tKI033cBC032cMBJ005_peak_77a	Extra-TFIIIC
chrI	235	236	TAG315_MxEmb_tKI032tKI033cBC032cMBJ005_peak_152a	Extra-TFIIIC
chrI	238	239	TAG315_MxEmb_tKI032tKI033cBC032cMBJ005_peak_84	Extra-TFIIIC
chrI	239	240	TAG315_MxEmb_tKI032tKI033cBC032cMBJ005_peak_40	Pol III-associated TFIIIC
chrI	240	241	TAG315_MxEmb_tKI032tKI033cBC032cMBJ005_peak_20	Pol III-associated TFIIIC
chrI	240	241	TAG315_MxEmb_tKI032tKI033cBC032cMBJ005_peak_33	Pol III-associated TFIIIC
chrI	240	241	TAG315_MxEmb_tKI032tKI033cBC032cMBJ005_peak_42	Pol III-associated TFIIIC
chrI	244	245	TAG315_MxEmb_tKI032tKI033cBC032cMBJ005_peak_137	Pol III-associated TFIIIC
chrI	245	246	TAG315_MxEmb_tKI032tKI033cBC032cMBJ005_peak_160	Extra-TFIIIC
chrI	249	250	TAG315_MxEmb_tKI032tKI033cBC032cMBJ005_peak_32	Extra-TFIIIC
chrI	258	259	TAG315_MxEmb_tKI032tKI033cBC032cMBJ005_peak_34	Pol III-associated TFIIIC
chrI	259	260	TAG315_MxEmb_tKI032tKI033cBC032cMBJ005_peak_61	Pol III-associated TFIIIC
chrI	260	261	TAG315_MxEmb_tKI032tKI033cBC032cMBJ005_peak_53	Pol III-associated TFIIIC
chrI	263	264	TAG315_MxEmb_tKI032tKI033cBC032cMBJ005_peak_171	Extra-TFIIIC
chrI	263	264	TAG315_MxEmb_tKI032tKI033cBC032cMBJ005_peak_172a	Extra-TFIIIC
chrI	264	265	TAG315_MxEmb_tKI032tKI033cBC032cMBJ005_peak_73	Pol III-associated TFIIIC
chrI	265	266	TAG315_MxEmb_tKI032tKI033cBC032cMBJ005_peak_58	Pol III-associated TFIIIC
chrI	268	269	TAG315_MxEmb_tKI032tKI033cBC032cMBJ005_peak_133	Pol III-associated TFIIIC
chrI	274	275	TAG315_MxEmb_tKI032tKI033cBC032cMBJ005_peak_15	Pol III-associated TFIIIC
chrI	276	277	TAG315_MxEmb_tKI032tKI033cBC032cMBJ005_peak_138	Pol III-associated TFIIIC
chrI	282	283	TAG315_MxEmb_tKI032tKI033cBC032cMBJ005_peak_149a	Extra-TFIIIC
chrI	284	285	TAG315_MxEmb_tKI032tKI033cBC032cMBJ005_peak_96	Extra-TFIIIC
chrI	284	285	TAG315_MxEmb_tKI032tKI033cBC032cMBJ005_peak_122	Extra-TFIIIC
chrI	286	287	TAG315_MxEmb_tKI032tKI033cBC032cMBJ005_peak_12	Pol III-associated TFIIIC
chrI	288	289	TAG315_MxEmb_tKI032tKI033cBC032cMBJ005_peak_136	Pol III-associated TFIIIC
chrI	294	295	TAG315_MxEmb_tKI032tKI033cBC032cMBJ005_peak_4	Pol III-associated TFIIIC
chrI	298	299	TAG315_MxEmb_tKI032tKI033cBC032cMBJ005_peak_55	Pol III-associated TFIIIC
chrI	308	309	TAG315_MxEmb_tKI032tKI033cBC032cMBJ005_peak_135	Extra-TFIIIC
chrI	310	311	TAG315_MxEmb_tKI032tKI033cBC032cMBJ005_peak_43	Pol III-associated TFIIIC
chrI	316	317	TAG315_MxEmb_tKI032tKI033cBC032cMBJ005_peak_114	Extra-TFIIIC
chrI	316	317	TAG315_MxEmb_tKI032tKI033cBC032cMBJ005_peak_156	Extra-TFIIIC
chrI	318	319	TAG315_MxEmb_tKI032tKI033cBC032cMBJ005_peak_168a	Extra-TFIIIC
chrI	339	340	TAG315_MxEmb_tKI032tKI033cBC032cMBJ005_peak_59	Pol III-associated TFIIIC
chrI	340	341	TAG315_MxEmb_tKI032tKI033cBC032cMBJ005_peak_37	Pol III-associated TFIIIC
chrI	344	345	TAG315_MxEmb_tKI032tKI033cBC032cMBJ005_peak_47	Pol III-associated TFIIIC
chrI	355	356	TAG315_MxEmb_tKI032tKI033cBC032cMBJ005_peak_147a	Extra-TFIIIC
chrI	355	356	TAG315_MxEmb_tKI032tKI033cBC032cMBJ005_peak_173	Extra-TFIIIC
chrI	366	367	TAG315_MxEmb_tKI032tKI033cBC032cMBJ005_peak_175a	Extra-TFIIIC
chrI	369	370	TAG315_MxEmb_tKI032tKI033cBC032cMBJ005_peak_100	Pol III-associated TFIIIC
chrI	375	376	TAG315_MxEmb_tKI032tKI033cBC032cMBJ005_peak_16	Pol III-associated TFIIIC
chrI	375	376	TAG315_MxEmb_tKI032tKI033cBC032cMBJ005_peak_75	Pol III-associated TFIIIC
chrI	375	376	TAG315_MxEmb_tKI032tKI033cBC032cMBJ005_peak_153	Extra-TFIIIC
chrI	375	376	TAG315_MxEmb_tKI032tKI033cBC032cMBJ005_peak_177	Extra-TFIIIC
chrI	379	380	TAG315_MxEmb_tKI032tKI033cBC032cMBJ005_peak_167a	Extra-TFIIIC
chrI	382	383	TAG315_MxEmb_tKI032tKI033cBC032cMBJ005_peak_25	Extra-TFIIIC
chrI	384	385	TAG315_MxEmb_tKI032tKI033cBC032cMBJ005_peak_127	Extra-TFIIIC
chrI	388	389	TAG315_MxEmb_tKI032tKI033cBC032cMBJ005_peak_11	Pol III-associated TFIIIC
chrI	399	400	TAG315_MxEmb_tKI032tKI033cBC032cMBJ005_peak_38	Pol III-associated TFIIIC
chrI	401	402	TAG315_MxEmb_tKI032tKI033cBC032cMBJ005_peak_115	Extra-TFIIIC
chrI	405	406	TAG315_MxEmb_tKI032tKI033cBC032cMBJ005_peak_182a	Extra-TFIIIC
chrI	427	428	TAG315_MxEmb_tKI032tKI033cBC032cMBJ005_peak_62	Pol III-associated TFIIIC
chrI	436	437	TAG315_MxEmb_tKI032tKI033cBC032cMBJ005_peak_165	Extra-TFIIIC
chrI	440	441	TAG315_MxEmb_tKI032tKI033cBC032cMBJ005_peak_103a	Extra-TFIIIC
chrI	446	447	TAG315_MxEmb_tKI032tKI033cBC032cMBJ005_peak_140	Pol III-associated TFIIIC
chrI	449	450	TAG315_MxEmb_tKI032tKI033cBC032cMBJ005_peak_112b	Extra-TFIIIC
chrI	449	450	TAG315_MxEmb_tKI032tKI033cBC032cMBJ005_peak_148	Extra-TFIIIC
chrI	449	450	TAG315_MxEmb_tKI032tKI033cBC032cMBJ005_peak_176a	Extra-TFIIIC
chrI	459	460	TAG315_MxEmb_tKI032tKI033cBC032cMBJ005_peak_120a	Extra-TFIIIC
chrI	475	476	TAG315_MxEmb_tKI032tKI033cBC032cMBJ005_peak_144b	Extra-TFIIIC
chrI	480	481	TAG315_MxEmb_tKI032tKI033cBC032cMBJ005_peak_174b	Extra-TFIIIC
chrI	485	486	TAG315_MxEmb_tKI032tKI033cBC032cMBJ005_peak_161a	Extra-TFIIIC
chrI	488	489	TAG315_MxEmb_tKI032tKI033cBC032cMBJ005_peak_76a	Extra-TFIIIC
chrI	489	490	TAG315_MxEmb_tKI032tKI033cBC032cMBJ005_peak_158	Extra-TFIIIC
chrI	526	527	TAG315_MxEmb_tKI032tKI033cBC032cMBJ005_peak_124b	Extra-TFIIIC
chrI	546	547	TAG315_MxEmb_tKI032tKI033cBC032cMBJ005_peak_172b	Extra-TFIIIC
chrI	555	556	TAG315_MxEmb_tKI032tKI033cBC032cMBJ005_peak_145a	Extra-TFIIIC
chrI	560	561	TAG315_MxEmb_tKI032tKI033cBC032cMBJ005_peak_146b	Extra-TFIIIC
chrI	618	619	TAG315_MxEmb_tKI032tKI033cBC032cMBJ005_peak_85b	Pol III-associated TFIIIC
chrI	663	664	TAG315_MxEmb_tKI032tKI033cBC032cMBJ005_peak_175b	Extra-TFIIIC
chrI	672	673	TAG315_MxEmb_tKI032tKI033cBC032cMBJ005_peak_149b	Extra-TFIIIC
chrI	674	675	TAG315_MxEmb_tKI032tKI033cBC032cMBJ005_peak_170b	Extra-TFIIIC
chrI	680	681	TAG315_MxEmb_tKI032tKI033cBC032cMBJ005_peak_167b	Extra-TFIIIC
chrI	690	691	TAG315_MxEmb_tKI032tKI033cBC032cMBJ005_peak_105	Extra-TFIIIC
chrI	732	733	TAG315_MxEmb_tKI032tKI033cBC032cMBJ005_peak_52	Pol III-associated TFIIIC
chrI	755	756	TAG315_MxEmb_tKI032tKI033cBC032cMBJ005_peak_176b	Extra-TFIIIC
chrI	760	761	TAG315_MxEmb_tKI032tKI033cBC032cMBJ005_peak_119b	Extra-TFIIIC
chrI	767	768	TAG315_MxEmb_tKI032tKI033cBC032cMBJ005_peak_147b	Extra-TFIIIC
chrI	804	805	TAG315_MxEmb_tKI032tKI033cBC032cMBJ005_peak_91b	Pol III-associated TFIIIC
chrI	807	808	TAG315_MxEmb_tKI032tKI033cBC032cMBJ005_peak_169b	Extra-TFIIIC
chrI	992	993	TAG315_MxEmb_tKI032tKI033cBC032cMBJ005_peak_170c	Extra-TFIIIC
chrI	1032	1033	TAG315_MxEmb_tKI032tKI033cBC032cMBJ005_peak_76b	Extra-TFIIIC
chrI	1038	1039	TAG315_MxEmb_tKI032tKI033cBC032cMBJ005_peak_172c	Extra-TFIIIC
chrI	1060	1061	TAG315_MxEmb_tKI032tKI033cBC032cMBJ005_peak_161b	Extra-TFIIIC
chrI	1062	1063	TAG315_MxEmb_tKI032tKI033cBC032cMBJ005_peak_152c	Extra-TFIIIC
chrI	1098	1099	TAG315_MxEmb_tKI032tKI033cBC032cMBJ005_peak_103b	Extra-TFIIIC
chrI	1179	1180	TAG315_MxEmb_tKI032tKI033cBC032cMBJ005_peak_77c	Extra-TFIIIC
chrI	1213	1214	TAG315_MxEmb_tKI032tKI033cBC032cMBJ005_peak_145b	Extra-TFIIIC
chrI	1345	1346	TAG315_MxEmb_tKI032tKI033cBC032cMBJ005_peak_119c	Extra-TFIIIC
chrI	1367	1368	TAG315_MxEmb_tKI032tKI033cBC032cMBJ005_peak_120b	Extra-TFIIIC
chrI	1369	1370	TAG315_MxEmb_tKI032tKI033cBC032cMBJ005_peak_182d	Extra-TFIIIC
chrI	1453	1454	TAG315_MxEmb_tKI032tKI033cBC032cMBJ005_peak_152d	Extra-TFIIIC
chrI	1622	1623	TAG315_MxEmb_tKI032tKI033cBC032cMBJ005_peak_170d	Extra-TFIIIC
chrI	1703	1704	TAG315_MxEmb_tKI032tKI033cBC032cMBJ005_peak_145c	Extra-TFIIIC
chrI	1734	1735	TAG315_MxEmb_tKI032tKI033cBC032cMBJ005_peak_161c	Extra-TFIIIC
chrI	1759	1760	TAG315_MxEmb_tKI032tKI033cBC032cMBJ005_peak_119d	Extra-TFIIIC
chrI	1810	1811	TAG315_MxEmb_tKI032tKI033cBC032cMBJ005_peak_172e	Extra-TFIIIC
chrI	1980	1981	TAG315_MxEmb_tKI032tKI033cBC032cMBJ005_peak_120c	Extra-TFIIIC
chrI	2273	2274	TAG315_MxEmb_tKI032tKI033cBC032cMBJ005_peak_172f	Extra-TFIIIC
chrI	2736	2737	TAG315_MxEmb_tKI032tKI033cBC032cMBJ005_peak_182g	Extra-TFIIIC
chrI	3190	3191	TAG315_MxEmb_tKI032tKI033cBC032cMBJ005_peak_182h	Extra-TFIIIC
chrII	127	128	TAG315_MxEmb_tKI032tKI033cBC032cMBJ005_peak_313	Pol III-associated TFIIIC
chrII	128	129	TAG315_MxEmb_tKI032tKI033cBC032cMBJ005_peak_352	Extra-TFIIIC
chrII	135	136	TAG315_MxEmb_tKI032tKI033cBC032cMBJ005_peak_206	Extra-TFIIIC
chrII	140	141	TAG315_MxEmb_tKI032tKI033cBC032cMBJ005_peak_250	Extra-TFIIIC
chrII	140	141	TAG315_MxEmb_tKI032tKI033cBC032cMBJ005_peak_350	Extra-TFIIIC
chrII	141	142	TAG315_MxEmb_tKI032tKI033cBC032cMBJ005_peak_363	Extra-TFIIIC
chrII	143	144	TAG315_MxEmb_tKI032tKI033cBC032cMBJ005_peak_340	Pol III-associated TFIIIC
chrII	144	145	TAG315_MxEmb_tKI032tKI033cBC032cMBJ005_peak_298	Pol III-associated TFIIIC
chrII	144	145	TAG315_MxEmb_tKI032tKI033cBC032cMBJ005_peak_188	Extra-TFIIIC
chrII	145	146	TAG315_MxEmb_tKI032tKI033cBC032cMBJ005_peak_281	Extra-TFIIIC
chrII	148	149	TAG315_MxEmb_tKI032tKI033cBC032cMBJ005_peak_358	Extra-TFIIIC
chrII	149	150	TAG315_MxEmb_tKI032tKI033cBC032cMBJ005_peak_207	Extra-TFIIIC
chrII	150	151	TAG315_MxEmb_tKI032tKI033cBC032cMBJ005_peak_357a	Extra-TFIIIC
chrII	151	152	TAG315_MxEmb_tKI032tKI033cBC032cMBJ005_peak_323	Pol III-associated TFIIIC
chrII	152	153	TAG315_MxEmb_tKI032tKI033cBC032cMBJ005_peak_374a	Pol III-associated TFIIIC
chrII	153	154	TAG315_MxEmb_tKI032tKI033cBC032cMBJ005_peak_243	Extra-TFIIIC
chrII	156	157	TAG315_MxEmb_tKI032tKI033cBC032cMBJ005_peak_187	Extra-TFIIIC
chrII	158	159	TAG315_MxEmb_tKI032tKI033cBC032cMBJ005_peak_317	Pol III-associated TFIIIC
chrII	160	161	TAG315_MxEmb_tKI032tKI033cBC032cMBJ005_peak_209	Extra-TFIIIC
chrII	162	163	TAG315_MxEmb_tKI032tKI033cBC032cMBJ005_peak_293	Pol III-associated TFIIIC
chrII	164	165	TAG315_MxEmb_tKI032tKI033cBC032cMBJ005_peak_325	Pol III-associated TFIIIC
chrII	168	169	TAG315_MxEmb_tKI032tKI033cBC032cMBJ005_peak_263	Extra-TFIIIC
chrII	171	172	TAG315_MxEmb_tKI032tKI033cBC032cMBJ005_peak_210	Extra-TFIIIC
chrII	172	173	TAG315_MxEmb_tKI032tKI033cBC032cMBJ005_peak_356	Extra-TFIIIC
chrII	173	174	TAG315_MxEmb_tKI032tKI033cBC032cMBJ005_peak_211	Extra-TFIIIC
chrII	175	176	TAG315_MxEmb_tKI032tKI033cBC032cMBJ005_peak_287	Pol III-associated TFIIIC
chrII	176	177	TAG315_MxEmb_tKI032tKI033cBC032cMBJ005_peak_369	Pol III-associated TFIIIC
chrII	176	177	TAG315_MxEmb_tKI032tKI033cBC032cMBJ005_peak_198	Extra-TFIIIC
chrII	176	177	TAG315_MxEmb_tKI032tKI033cBC032cMBJ005_peak_208	Extra-TFIIIC
chrII	177	178	TAG315_MxEmb_tKI032tKI033cBC032cMBJ005_peak_367	Pol III-associated TFIIIC
chrII	177	178	TAG315_MxEmb_tKI032tKI033cBC032cMBJ005_peak_223	Extra-TFIIIC
chrII	178	179	TAG315_MxEmb_tKI032tKI033cBC032cMBJ005_peak_295	Pol III-associated TFIIIC
chrII	184	185	TAG315_MxEmb_tKI032tKI033cBC032cMBJ005_peak_228a	Extra-TFIIIC
chrII	185	186	TAG315_MxEmb_tKI032tKI033cBC032cMBJ005_peak_220	Extra-TFIIIC
chrII	187	188	TAG315_MxEmb_tKI032tKI033cBC032cMBJ005_peak_289	Pol III-associated TFIIIC
chrII	187	188	TAG315_MxEmb_tKI032tKI033cBC032cMBJ005_peak_348	Extra-TFIIIC
chrII	190	191	TAG315_MxEmb_tKI032tKI033cBC032cMBJ005_peak_266	Extra-TFIIIC
chrII	192	193	TAG315_MxEmb_tKI032tKI033cBC032cMBJ005_peak_189	Extra-TFIIIC
chrII	193	194	TAG315_MxEmb_tKI032tKI033cBC032cMBJ005_peak_336	Pol III-associated TFIIIC
chrII	193	194	TAG315_MxEmb_tKI032tKI033cBC032cMBJ005_peak_353	Pol III-associated TFIIIC
chrII	197	198	TAG315_MxEmb_tKI032tKI033cBC032cMBJ005_peak_332a	Pol III-associated TFIIIC
chrII	203	204	TAG315_MxEmb_tKI032tKI033cBC032cMBJ005_peak_347	Pol III-associated TFIIIC
chrII	206	207	TAG315_MxEmb_tKI032tKI033cBC032cMBJ005_peak_224	Pol III-associated TFIIIC
chrII	209	210	TAG315_MxEmb_tKI032tKI033cBC032cMBJ005_peak_308	Pol III-associated TFIIIC
chrII	209	210	TAG315_MxEmb_tKI032tKI033cBC032cMBJ005_peak_320	Pol III-associated TFIIIC
chrII	214	215	TAG315_MxEmb_tKI032tKI033cBC032cMBJ005_peak_288	Pol III-associated TFIIIC
chrII	215	216	TAG315_MxEmb_tKI032tKI033cBC032cMBJ005_peak_184	Extra-TFIIIC
chrII	216	217	TAG315_MxEmb_tKI032tKI033cBC032cMBJ005_peak_275	Pol III-associated TFIIIC
chrII	216	217	TAG315_MxEmb_tKI032tKI033cBC032cMBJ005_peak_376	Pol III-associated TFIIIC
chrII	218	219	TAG315_MxEmb_tKI032tKI033cBC032cMBJ005_peak_186	Extra-TFIIIC
chrII	218	219	TAG315_MxEmb_tKI032tKI033cBC032cMBJ005_peak_274	Extra-TFIIIC
chrII	220	221	TAG315_MxEmb_tKI032tKI033cBC032cMBJ005_peak_315	Pol III-associated TFIIIC
chrII	220	221	TAG315_MxEmb_tKI032tKI033cBC032cMBJ005_peak_355	Pol III-associated TFIIIC
chrII	222	223	TAG315_MxEmb_tKI032tKI033cBC032cMBJ005_peak_318	Pol III-associated TFIIIC
chrII	223	224	TAG315_MxEmb_tKI032tKI033cBC032cMBJ005_peak_214	Extra-TFIIIC
chrII	223	224	TAG315_MxEmb_tKI032tKI033cBC032cMBJ005_peak_245	Extra-TFIIIC
chrII	223	224	TAG315_MxEmb_tKI032tKI033cBC032cMBJ005_peak_351	Extra-TFIIIC
chrII	224	225	TAG315_MxEmb_tKI032tKI033cBC032cMBJ005_peak_194	Extra-TFIIIC
chrII	225	226	TAG315_MxEmb_tKI032tKI033cBC032cMBJ005_peak_291	Pol III-associated TFIIIC
chrII	225	226	TAG315_MxEmb_tKI032tKI033cBC032cMBJ005_peak_230a	Extra-TFIIIC
chrII	228	229	TAG315_MxEmb_tKI032tKI033cBC032cMBJ005_peak_370	Pol III-associated TFIIIC
chrII	232	233	TAG315_MxEmb_tKI032tKI033cBC032cMBJ005_peak_261a	Extra-TFIIIC
chrII	236	237	TAG315_MxEmb_tKI032tKI033cBC032cMBJ005_peak_299	Pol III-associated TFIIIC
chrII	236	237	TAG315_MxEmb_tKI032tKI033cBC032cMBJ005_peak_311	Pol III-associated TFIIIC
chrII	236	237	TAG315_MxEmb_tKI032tKI033cBC032cMBJ005_peak_330a	Pol III-associated TFIIIC
chrII	238	239	TAG315_MxEmb_tKI032tKI033cBC032cMBJ005_peak_305	Pol III-associated TFIIIC
chrII	238	239	TAG315_MxEmb_tKI032tKI033cBC032cMBJ005_peak_339	Pol III-associated TFIIIC
chrII	240	241	TAG315_MxEmb_tKI032tKI033cBC032cMBJ005_peak_368	Pol III-associated TFIIIC
chrII	244	245	TAG315_MxEmb_tKI032tKI033cBC032cMBJ005_peak_215	Extra-TFIIIC
chrII	244	245	TAG315_MxEmb_tKI032tKI033cBC032cMBJ005_peak_360	Extra-TFIIIC
chrII	245	246	TAG315_MxEmb_tKI032tKI033cBC032cMBJ005_peak_327	Pol III-associated TFIIIC
chrII	246	247	TAG315_MxEmb_tKI032tKI033cBC032cMBJ005_peak_237	Extra-TFIIIC
chrII	248	249	TAG315_MxEmb_tKI032tKI033cBC032cMBJ005_peak_253	Extra-TFIIIC
chrII	248	249	TAG315_MxEmb_tKI032tKI033cBC032cMBJ005_peak_260a	Extra-TFIIIC
chrII	250	251	TAG315_MxEmb_tKI032tKI033cBC032cMBJ005_peak_290	Pol III-associated TFIIIC
chrII	255	256	TAG315_MxEmb_tKI032tKI033cBC032cMBJ005_peak_375	Extra-TFIIIC
chrII	265	266	TAG315_MxEmb_tKI032tKI033cBC032cMBJ005_peak_279	Pol III-associated TFIIIC
chrII	266	267	TAG315_MxEmb_tKI032tKI033cBC032cMBJ005_peak_246	Extra-TFIIIC
chrII	268	269	TAG315_MxEmb_tKI032tKI033cBC032cMBJ005_peak_344	Pol III-associated TFIIIC
chrII	270	271	TAG315_MxEmb_tKI032tKI033cBC032cMBJ005_peak_354	Pol III-associated TFIIIC
chrII	272	273	TAG315_MxEmb_tKI032tKI033cBC032cMBJ005_peak_285	Pol III-associated TFIIIC
chrII	274	275	TAG315_MxEmb_tKI032tKI033cBC032cMBJ005_peak_319	Pol III-associated TFIIIC
chrII	279	280	TAG315_MxEmb_tKI032tKI033cBC032cMBJ005_peak_192	Extra-TFIIIC
chrII	280	281	TAG315_MxEmb_tKI032tKI033cBC032cMBJ005_peak_190a	Extra-TFIIIC
chrII	281	282	TAG315_MxEmb_tKI032tKI033cBC032cMBJ005_peak_338	Pol III-associated TFIIIC
chrII	284	285	TAG315_MxEmb_tKI032tKI033cBC032cMBJ005_peak_314	Pol III-associated TFIIIC
chrII	290	291	TAG315_MxEmb_tKI032tKI033cBC032cMBJ005_peak_324	Pol III-associated TFIIIC
chrII	291	292	TAG315_MxEmb_tKI032tKI033cBC032cMBJ005_peak_302	Pol III-associated TFIIIC
chrII	293	294	TAG315_MxEmb_tKI032tKI033cBC032cMBJ005_peak_307	Pol III-associated TFIIIC
chrII	298	299	TAG315_MxEmb_tKI032tKI033cBC032cMBJ005_peak_268a	Extra-TFIIIC
chrII	309	310	TAG315_MxEmb_tKI032tKI033cBC032cMBJ005_peak_306	Pol III-associated TFIIIC
chrII	314	315	TAG315_MxEmb_tKI032tKI033cBC032cMBJ005_peak_276	Pol III-associated TFIIIC
chrII	322	323	TAG315_MxEmb_tKI032tKI033cBC032cMBJ005_peak_342	Pol III-associated TFIIIC
chrII	322	323	TAG315_MxEmb_tKI032tKI033cBC032cMBJ005_peak_251	Extra-TFIIIC
chrII	323	324	TAG315_MxEmb_tKI032tKI033cBC032cMBJ005_peak_359	Pol III-associated TFIIIC
chrII	336	337	TAG315_MxEmb_tKI032tKI033cBC032cMBJ005_peak_278	Pol III-associated TFIIIC
chrII	339	340	TAG315_MxEmb_tKI032tKI033cBC032cMBJ005_peak_247	Extra-TFIIIC
chrII	342	343	TAG315_MxEmb_tKI032tKI033cBC032cMBJ005_peak_312	Pol III-associated TFIIIC
chrII	342	343	TAG315_MxEmb_tKI032tKI033cBC032cMBJ005_peak_294	Extra-TFIIIC
chrII	344	345	TAG315_MxEmb_tKI032tKI033cBC032cMBJ005_peak_232a	Extra-TFIIIC
chrII	350	351	TAG315_MxEmb_tKI032tKI033cBC032cMBJ005_peak_244a	Extra-TFIIIC
chrII	358	359	TAG315_MxEmb_tKI032tKI033cBC032cMBJ005_peak_222	Extra-TFIIIC
chrII	360	361	TAG315_MxEmb_tKI032tKI033cBC032cMBJ005_peak_212	Extra-TFIIIC
chrII	360	361	TAG315_MxEmb_tKI032tKI033cBC032cMBJ005_peak_252a	Extra-TFIIIC
chrII	366	367	TAG315_MxEmb_tKI032tKI033cBC032cMBJ005_peak_284	Pol III-associated TFIIIC
chrII	385	386	TAG315_MxEmb_tKI032tKI033cBC032cMBJ005_peak_301	Extra-TFIIIC
chrII	389	390	TAG315_MxEmb_tKI032tKI033cBC032cMBJ005_peak_226	Extra-TFIIIC
chrII	404	405	TAG315_MxEmb_tKI032tKI033cBC032cMBJ005_peak_248a	Pol III-associated TFIIIC
chrII	422	423	TAG315_MxEmb_tKI032tKI033cBC032cMBJ005_peak_332b	Pol III-associated TFIIIC
chrII	422	423	TAG315_MxEmb_tKI032tKI033cBC032cMBJ005_peak_240b	Extra-TFIIIC
chrII	435	436	TAG315_MxEmb_tKI032tKI033cBC032cMBJ005_peak_374b	Pol III-associated TFIIIC
chrII	440	441	TAG315_MxEmb_tKI032tKI033cBC032cMBJ005_peak_249a	Pol III-associated TFIIIC
chrII	446	447	TAG315_MxEmb_tKI032tKI033cBC032cMBJ005_peak_300	Pol III-associated TFIIIC
chrII	450	451	TAG315_MxEmb_tKI032tKI033cBC032cMBJ005_peak_345	Pol III-associated TFIIIC
chrII	515	516	TAG315_MxEmb_tKI032tKI033cBC032cMBJ005_peak_230b	Extra-TFIIIC
chrII	569	570	TAG315_MxEmb_tKI032tKI033cBC032cMBJ005_peak_272	Extra-TFIIIC
chrII	581	582	TAG315_MxEmb_tKI032tKI033cBC032cMBJ005_peak_233	Extra-TFIIIC
chrII	587	588	TAG315_MxEmb_tKI032tKI033cBC032cMBJ005_peak_260b	Extra-TFIIIC
chrII	594	595	TAG315_MxEmb_tKI032tKI033cBC032cMBJ005_peak_277	Pol III-associated TFIIIC
chrII	619	620	TAG315_MxEmb_tKI032tKI033cBC032cMBJ005_peak_269b	Extra-TFIIIC
chrII	631	632	TAG315_MxEmb_tKI032tKI033cBC032cMBJ005_peak_357b	Extra-TFIIIC
chrII	766	767	TAG315_MxEmb_tKI032tKI033cBC032cMBJ005_peak_248b	Extra-TFIIIC
chrII	776	777	TAG315_MxEmb_tKI032tKI033cBC032cMBJ005_peak_190b	Extra-TFIIIC
chrII	779	780	TAG315_MxEmb_tKI032tKI033cBC032cMBJ005_peak_268b	Extra-TFIIIC
chrII	817	818	TAG315_MxEmb_tKI032tKI033cBC032cMBJ005_peak_232b	Extra-TFIIIC
chrII	821	822	TAG315_MxEmb_tKI032tKI033cBC032cMBJ005_peak_229c	Extra-TFIIIC
chrII	835	836	TAG315_MxEmb_tKI032tKI033cBC032cMBJ005_peak_244b	Extra-TFIIIC
chrII	836	837	TAG315_MxEmb_tKI032tKI033cBC032cMBJ005_peak_252b	Extra-TFIIIC
chrII	1069	1070	TAG315_MxEmb_tKI032tKI033cBC032cMBJ005_peak_249b	Extra-TFIIIC
chrII	1126	1127	TAG315_MxEmb_tKI032tKI033cBC032cMBJ005_peak_229d	Extra-TFIIIC
chrII	1172	1173	TAG315_MxEmb_tKI032tKI033cBC032cMBJ005_peak_269c	Extra-TFIIIC
chrII	1301	1302	TAG315_MxEmb_tKI032tKI033cBC032cMBJ005_peak_230c	Extra-TFIIIC
chrII	1498	1499	TAG315_MxEmb_tKI032tKI033cBC032cMBJ005_peak_232d	Extra-TFIIIC
chrII	1514	1515	TAG315_MxEmb_tKI032tKI033cBC032cMBJ005_peak_269d	Extra-TFIIIC
chrII	1599	1600	TAG315_MxEmb_tKI032tKI033cBC032cMBJ005_peak_230d	Extra-TFIIIC
chrII	1778	1779	TAG315_MxEmb_tKI032tKI033cBC032cMBJ005_peak_232e	Extra-TFIIIC
chrII	2422	2423	TAG315_MxEmb_tKI032tKI033cBC032cMBJ005_peak_230f	Extra-TFIIIC
chrII	2452	2453	TAG315_MxEmb_tKI032tKI033cBC032cMBJ005_peak_232f	Extra-TFIIIC
chrII	2706	2707	TAG315_MxEmb_tKI032tKI033cBC032cMBJ005_peak_230g	Extra-TFIIIC
chrII	2986	2987	TAG315_MxEmb_tKI032tKI033cBC032cMBJ005_peak_230h	Extra-TFIIIC
chrII	3668	3669	TAG315_MxEmb_tKI032tKI033cBC032cMBJ005_peak_230j	Extra-TFIIIC
chrII	4118	4119	TAG315_MxEmb_tKI032tKI033cBC032cMBJ005_peak_230k	Extra-TFIIIC
chrII	4927	4928	TAG315_MxEmb_tKI032tKI033cBC032cMBJ005_peak_230l	Extra-TFIIIC
chrII	5222	5223	TAG315_MxEmb_tKI032tKI033cBC032cMBJ005_peak_230m	Extra-TFIIIC
chrII	5824	5825	TAG315_MxEmb_tKI032tKI033cBC032cMBJ005_peak_230n	Extra-TFIIIC
chrII	6459	6460	TAG315_MxEmb_tKI032tKI033cBC032cMBJ005_peak_230o	Extra-TFIIIC
chrIII	113	114	TAG315_MxEmb_tKI032tKI033cBC032cMBJ005_peak_502	Pol III-associated TFIIIC
chrIII	117	118	TAG315_MxEmb_tKI032tKI033cBC032cMBJ005_peak_517	Pol III-associated TFIIIC
chrIII	118	119	TAG315_MxEmb_tKI032tKI033cBC032cMBJ005_peak_528	Extra-TFIIIC
chrIII	122	123	TAG315_MxEmb_tKI032tKI033cBC032cMBJ005_peak_536	Extra-TFIIIC
chrIII	131	132	TAG315_MxEmb_tKI032tKI033cBC032cMBJ005_peak_394	Extra-TFIIIC
chrIII	135	136	TAG315_MxEmb_tKI032tKI033cBC032cMBJ005_peak_460	Pol III-associated TFIIIC
chrIII	135	136	TAG315_MxEmb_tKI032tKI033cBC032cMBJ005_peak_438	Extra-TFIIIC
chrIII	136	137	TAG315_MxEmb_tKI032tKI033cBC032cMBJ005_peak_497	Pol III-associated TFIIIC
chrIII	136	137	TAG315_MxEmb_tKI032tKI033cBC032cMBJ005_peak_396	Extra-TFIIIC
chrIII	138	139	TAG315_MxEmb_tKI032tKI033cBC032cMBJ005_peak_479	Extra-TFIIIC
chrIII	141	142	TAG315_MxEmb_tKI032tKI033cBC032cMBJ005_peak_410	Pol III-associated TFIIIC
chrIII	143	144	TAG315_MxEmb_tKI032tKI033cBC032cMBJ005_peak_495	Extra-TFIIIC
chrIII	143	144	TAG315_MxEmb_tKI032tKI033cBC032cMBJ005_peak_565	Extra-TFIIIC
chrIII	144	145	TAG315_MxEmb_tKI032tKI033cBC032cMBJ005_peak_466	Extra-TFIIIC
chrIII	148	149	TAG315_MxEmb_tKI032tKI033cBC032cMBJ005_peak_508	Pol III-associated TFIIIC
chrIII	149	150	TAG315_MxEmb_tKI032tKI033cBC032cMBJ005_peak_426	Pol III-associated TFIIIC
chrIII	149	150	TAG315_MxEmb_tKI032tKI033cBC032cMBJ005_peak_487	Extra-TFIIIC
chrIII	150	151	TAG315_MxEmb_tKI032tKI033cBC032cMBJ005_peak_540	Pol III-associated TFIIIC
chrIII	150	151	TAG315_MxEmb_tKI032tKI033cBC032cMBJ005_peak_568	Extra-TFIIIC
chrIII	151	152	TAG315_MxEmb_tKI032tKI033cBC032cMBJ005_peak_421	Pol III-associated TFIIIC
chrIII	152	153	TAG315_MxEmb_tKI032tKI033cBC032cMBJ005_peak_521	Pol III-associated TFIIIC
chrIII	152	153	TAG315_MxEmb_tKI032tKI033cBC032cMBJ005_peak_465	Extra-TFIIIC
chrIII	153	154	TAG315_MxEmb_tKI032tKI033cBC032cMBJ005_peak_411	Pol III-associated TFIIIC
chrIII	154	155	TAG315_MxEmb_tKI032tKI033cBC032cMBJ005_peak_539	Extra-TFIIIC
chrIII	156	157	TAG315_MxEmb_tKI032tKI033cBC032cMBJ005_peak_581	Extra-TFIIIC
chrIII	158	159	TAG315_MxEmb_tKI032tKI033cBC032cMBJ005_peak_387	Extra-TFIIIC
chrIII	160	161	TAG315_MxEmb_tKI032tKI033cBC032cMBJ005_peak_586	Pol III-associated TFIIIC
chrIII	162	163	TAG315_MxEmb_tKI032tKI033cBC032cMBJ005_peak_500	Extra-TFIIIC
chrIII	164	165	TAG315_MxEmb_tKI032tKI033cBC032cMBJ005_peak_391	Pol III-associated TFIIIC
chrIII	164	165	TAG315_MxEmb_tKI032tKI033cBC032cMBJ005_peak_429a	Extra-TFIIIC
chrIII	167	168	TAG315_MxEmb_tKI032tKI033cBC032cMBJ005_peak_399a	Extra-TFIIIC
chrIII	167	168	TAG315_MxEmb_tKI032tKI033cBC032cMBJ005_peak_488a	Extra-TFIIIC
chrIII	169	170	TAG315_MxEmb_tKI032tKI033cBC032cMBJ005_peak_483	Extra-TFIIIC
chrIII	169	170	TAG315_MxEmb_tKI032tKI033cBC032cMBJ005_peak_562	Extra-TFIIIC
chrIII	170	171	TAG315_MxEmb_tKI032tKI033cBC032cMBJ005_peak_555	Pol III-associated TFIIIC
chrIII	171	172	TAG315_MxEmb_tKI032tKI033cBC032cMBJ005_peak_560	Pol III-associated TFIIIC
chrIII	171	172	TAG315_MxEmb_tKI032tKI033cBC032cMBJ005_peak_378	Extra-TFIIIC
chrIII	171	172	TAG315_MxEmb_tKI032tKI033cBC032cMBJ005_peak_468	Extra-TFIIIC
chrIII	174	175	TAG315_MxEmb_tKI032tKI033cBC032cMBJ005_peak_569	Pol III-associated TFIIIC
chrIII	174	175	TAG315_MxEmb_tKI032tKI033cBC032cMBJ005_peak_386	Extra-TFIIIC
chrIII	177	178	TAG315_MxEmb_tKI032tKI033cBC032cMBJ005_peak_471a	Extra-TFIIIC
chrIII	178	179	TAG315_MxEmb_tKI032tKI033cBC032cMBJ005_peak_480a	Extra-TFIIIC
chrIII	181	182	TAG315_MxEmb_tKI032tKI033cBC032cMBJ005_peak_388	Extra-TFIIIC
chrIII	182	183	TAG315_MxEmb_tKI032tKI033cBC032cMBJ005_peak_422	Pol III-associated TFIIIC
chrIII	182	183	TAG315_MxEmb_tKI032tKI033cBC032cMBJ005_peak_552	Pol III-associated TFIIIC
chrIII	182	183	TAG315_MxEmb_tKI032tKI033cBC032cMBJ005_peak_558	Extra-TFIIIC
chrIII	183	184	TAG315_MxEmb_tKI032tKI033cBC032cMBJ005_peak_398	Extra-TFIIIC
chrIII	183	184	TAG315_MxEmb_tKI032tKI033cBC032cMBJ005_peak_450a	Extra-TFIIIC
chrIII	183	184	TAG315_MxEmb_tKI032tKI033cBC032cMBJ005_peak_473	Extra-TFIIIC
chrIII	187	188	TAG315_MxEmb_tKI032tKI033cBC032cMBJ005_peak_478	Extra-TFIIIC
chrIII	187	188	TAG315_MxEmb_tKI032tKI033cBC032cMBJ005_peak_567	Extra-TFIIIC
chrIII	188	189	TAG315_MxEmb_tKI032tKI033cBC032cMBJ005_peak_543	Pol III-associated TFIIIC
chrIII	188	189	TAG315_MxEmb_tKI032tKI033cBC032cMBJ005_peak_583	Pol III-associated TFIIIC
chrIII	190	191	TAG315_MxEmb_tKI032tKI033cBC032cMBJ005_peak_553	Pol III-associated TFIIIC
chrIII	190	191	TAG315_MxEmb_tKI032tKI033cBC032cMBJ005_peak_579	Pol III-associated TFIIIC
chrIII	191	192	TAG315_MxEmb_tKI032tKI033cBC032cMBJ005_peak_377	Extra-TFIIIC
chrIII	193	194	TAG315_MxEmb_tKI032tKI033cBC032cMBJ005_peak_436	Pol III-associated TFIIIC
chrIII	193	194	TAG315_MxEmb_tKI032tKI033cBC032cMBJ005_peak_531	Pol III-associated TFIIIC
chrIII	193	194	TAG315_MxEmb_tKI032tKI033cBC032cMBJ005_peak_441	Extra-TFIIIC
chrIII	194	195	TAG315_MxEmb_tKI032tKI033cBC032cMBJ005_peak_435	Extra-TFIIIC
chrIII	195	196	TAG315_MxEmb_tKI032tKI033cBC032cMBJ005_peak_440	Extra-TFIIIC
chrIII	198	199	TAG315_MxEmb_tKI032tKI033cBC032cMBJ005_peak_477a	Extra-TFIIIC
chrIII	199	200	TAG315_MxEmb_tKI032tKI033cBC032cMBJ005_peak_392	Pol III-associated TFIIIC
chrIII	200	201	TAG315_MxEmb_tKI032tKI033cBC032cMBJ005_peak_414	Extra-TFIIIC
chrIII	202	203	TAG315_MxEmb_tKI032tKI033cBC032cMBJ005_peak_525	Pol III-associated TFIIIC
chrIII	202	203	TAG315_MxEmb_tKI032tKI033cBC032cMBJ005_peak_395	Extra-TFIIIC
chrIII	203	204	TAG315_MxEmb_tKI032tKI033cBC032cMBJ005_peak_459	Pol III-associated TFIIIC
chrIII	205	206	TAG315_MxEmb_tKI032tKI033cBC032cMBJ005_peak_547	Pol III-associated TFIIIC
chrIII	205	206	TAG315_MxEmb_tKI032tKI033cBC032cMBJ005_peak_589	Pol III-associated TFIIIC
chrIII	208	209	TAG315_MxEmb_tKI032tKI033cBC032cMBJ005_peak_444	Extra-TFIIIC
chrIII	208	209	TAG315_MxEmb_tKI032tKI033cBC032cMBJ005_peak_476	Extra-TFIIIC
chrIII	209	210	TAG315_MxEmb_tKI032tKI033cBC032cMBJ005_peak_443a	Pol III-associated TFIIIC
chrIII	211	212	TAG315_MxEmb_tKI032tKI033cBC032cMBJ005_peak_520	Pol III-associated TFIIIC
chrIII	211	212	TAG315_MxEmb_tKI032tKI033cBC032cMBJ005_peak_534	Pol III-associated TFIIIC
chrIII	211	212	TAG315_MxEmb_tKI032tKI033cBC032cMBJ005_peak_564	Extra-TFIIIC
chrIII	212	213	TAG315_MxEmb_tKI032tKI033cBC032cMBJ005_peak_580	Pol III-associated TFIIIC
chrIII	213	214	TAG315_MxEmb_tKI032tKI033cBC032cMBJ005_peak_442a	Pol III-associated TFIIIC
chrIII	214	215	TAG315_MxEmb_tKI032tKI033cBC032cMBJ005_peak_532	Pol III-associated TFIIIC
chrIII	215	216	TAG315_MxEmb_tKI032tKI033cBC032cMBJ005_peak_494a	Extra-TFIIIC
chrIII	216	217	TAG315_MxEmb_tKI032tKI033cBC032cMBJ005_peak_573	Pol III-associated TFIIIC
chrIII	217	218	TAG315_MxEmb_tKI032tKI033cBC032cMBJ005_peak_503	Pol III-associated TFIIIC
chrIII	219	220	TAG315_MxEmb_tKI032tKI033cBC032cMBJ005_peak_402a	Extra-TFIIIC
chrIII	224	225	TAG315_MxEmb_tKI032tKI033cBC032cMBJ005_peak_519	Pol III-associated TFIIIC
chrIII	224	225	TAG315_MxEmb_tKI032tKI033cBC032cMBJ005_peak_527	Pol III-associated TFIIIC
chrIII	227	228	TAG315_MxEmb_tKI032tKI033cBC032cMBJ005_peak_390	Pol III-associated TFIIIC
chrIII	230	231	TAG315_MxEmb_tKI032tKI033cBC032cMBJ005_peak_559	Pol III-associated TFIIIC
chrIII	233	234	TAG315_MxEmb_tKI032tKI033cBC032cMBJ005_peak_496	Pol III-associated TFIIIC
chrIII	234	235	TAG315_MxEmb_tKI032tKI033cBC032cMBJ005_peak_514	Pol III-associated TFIIIC
chrIII	234	235	TAG315_MxEmb_tKI032tKI033cBC032cMBJ005_peak_523	Extra-TFIIIC
chrIII	235	236	TAG315_MxEmb_tKI032tKI033cBC032cMBJ005_peak_409	Pol III-associated TFIIIC
chrIII	235	236	TAG315_MxEmb_tKI032tKI033cBC032cMBJ005_peak_548	Pol III-associated TFIIIC
chrIII	237	238	TAG315_MxEmb_tKI032tKI033cBC032cMBJ005_peak_405a	Extra-TFIIIC
chrIII	239	240	TAG315_MxEmb_tKI032tKI033cBC032cMBJ005_peak_529	Pol III-associated TFIIIC
chrIII	240	241	TAG315_MxEmb_tKI032tKI033cBC032cMBJ005_peak_413	Pol III-associated TFIIIC
chrIII	241	242	TAG315_MxEmb_tKI032tKI033cBC032cMBJ005_peak_389	Pol III-associated TFIIIC
chrIII	241	242	TAG315_MxEmb_tKI032tKI033cBC032cMBJ005_peak_420a	Extra-TFIIIC
chrIII	242	243	TAG315_MxEmb_tKI032tKI033cBC032cMBJ005_peak_572	Pol III-associated TFIIIC
chrIII	243	244	TAG315_MxEmb_tKI032tKI033cBC032cMBJ005_peak_541	Pol III-associated TFIIIC
chrIII	254	255	TAG315_MxEmb_tKI032tKI033cBC032cMBJ005_peak_511	Pol III-associated TFIIIC
chrIII	256	257	TAG315_MxEmb_tKI032tKI033cBC032cMBJ005_peak_404a	Extra-TFIIIC
chrIII	260	261	TAG315_MxEmb_tKI032tKI033cBC032cMBJ005_peak_505a	Pol III-associated TFIIIC
chrIII	266	267	TAG315_MxEmb_tKI032tKI033cBC032cMBJ005_peak_423	Pol III-associated TFIIIC
chrIII	271	272	TAG315_MxEmb_tKI032tKI033cBC032cMBJ005_peak_518	Pol III-associated TFIIIC
chrIII	273	274	TAG315_MxEmb_tKI032tKI033cBC032cMBJ005_peak_551	Pol III-associated TFIIIC
chrIII	273	274	TAG315_MxEmb_tKI032tKI033cBC032cMBJ005_peak_419a	Extra-TFIIIC
chrIII	276	277	TAG315_MxEmb_tKI032tKI033cBC032cMBJ005_peak_504	Pol III-associated TFIIIC
chrIII	281	282	TAG315_MxEmb_tKI032tKI033cBC032cMBJ005_peak_590	Pol III-associated TFIIIC
chrIII	293	294	TAG315_MxEmb_tKI032tKI033cBC032cMBJ005_peak_434	Pol III-associated TFIIIC
chrIII	302	303	TAG315_MxEmb_tKI032tKI033cBC032cMBJ005_peak_556a	Pol III-associated TFIIIC
chrIII	303	304	TAG315_MxEmb_tKI032tKI033cBC032cMBJ005_peak_509	Pol III-associated TFIIIC
chrIII	310	311	TAG315_MxEmb_tKI032tKI033cBC032cMBJ005_peak_574	Pol III-associated TFIIIC
chrIII	313	314	TAG315_MxEmb_tKI032tKI033cBC032cMBJ005_peak_542	Pol III-associated TFIIIC
chrIII	314	315	TAG315_MxEmb_tKI032tKI033cBC032cMBJ005_peak_425	Pol III-associated TFIIIC
chrIII	346	347	TAG315_MxEmb_tKI032tKI033cBC032cMBJ005_peak_546	Pol III-associated TFIIIC
chrIII	356	357	TAG315_MxEmb_tKI032tKI033cBC032cMBJ005_peak_530	Pol III-associated TFIIIC
chrIII	367	368	TAG315_MxEmb_tKI032tKI033cBC032cMBJ005_peak_571	Extra-TFIIIC
chrIII	370	371	TAG315_MxEmb_tKI032tKI033cBC032cMBJ005_peak_433	Extra-TFIIIC
chrIII	375	376	TAG315_MxEmb_tKI032tKI033cBC032cMBJ005_peak_522	Pol III-associated TFIIIC
chrIII	381	382	TAG315_MxEmb_tKI032tKI033cBC032cMBJ005_peak_418	Pol III-associated TFIIIC
chrIII	400	401	TAG315_MxEmb_tKI032tKI033cBC032cMBJ005_peak_385	Pol III-associated TFIIIC
chrIII	401	402	TAG315_MxEmb_tKI032tKI033cBC032cMBJ005_peak_561	Pol III-associated TFIIIC
chrIII	406	407	TAG315_MxEmb_tKI032tKI033cBC032cMBJ005_peak_432	Extra-TFIIIC
chrIII	406	407	TAG315_MxEmb_tKI032tKI033cBC032cMBJ005_peak_472	Extra-TFIIIC
chrIII	416	417	TAG315_MxEmb_tKI032tKI033cBC032cMBJ005_peak_471b	Extra-TFIIIC
chrIII	423	424	TAG315_MxEmb_tKI032tKI033cBC032cMBJ005_peak_402b	Extra-TFIIIC
chrIII	423	424	TAG315_MxEmb_tKI032tKI033cBC032cMBJ005_peak_446a	Extra-TFIIIC
chrIII	423	424	TAG315_MxEmb_tKI032tKI033cBC032cMBJ005_peak_470b	Extra-TFIIIC
chrIII	435	436	TAG315_MxEmb_tKI032tKI033cBC032cMBJ005_peak_399b	Extra-TFIIIC
chrIII	454	455	TAG315_MxEmb_tKI032tKI033cBC032cMBJ005_peak_570	Pol III-associated TFIIIC
chrIII	481	482	TAG315_MxEmb_tKI032tKI033cBC032cMBJ005_peak_516	Pol III-associated TFIIIC
chrIII	489	490	TAG315_MxEmb_tKI032tKI033cBC032cMBJ005_peak_403b	Extra-TFIIIC
chrIII	494	495	TAG315_MxEmb_tKI032tKI033cBC032cMBJ005_peak_480b	Extra-TFIIIC
chrIII	513	514	TAG315_MxEmb_tKI032tKI033cBC032cMBJ005_peak_404b	Extra-TFIIIC
chrIII	520	521	TAG315_MxEmb_tKI032tKI033cBC032cMBJ005_peak_491b	Pol III-associated TFIIIC
chrIII	549	550	TAG315_MxEmb_tKI032tKI033cBC032cMBJ005_peak_420b	Extra-TFIIIC
chrIII	577	578	TAG315_MxEmb_tKI032tKI033cBC032cMBJ005_peak_406a	Extra-TFIIIC
chrIII	619	620	TAG315_MxEmb_tKI032tKI033cBC032cMBJ005_peak_442b	Pol III-associated TFIIIC
chrIII	628	629	TAG315_MxEmb_tKI032tKI033cBC032cMBJ005_peak_443b	Pol III-associated TFIIIC
chrIII	688	689	TAG315_MxEmb_tKI032tKI033cBC032cMBJ005_peak_505b	Pol III-associated TFIIIC
chrIII	705	706	TAG315_MxEmb_tKI032tKI033cBC032cMBJ005_peak_419b	Extra-TFIIIC
chrIII	705	706	TAG315_MxEmb_tKI032tKI033cBC032cMBJ005_peak_448b	Extra-TFIIIC
chrIII	713	714	TAG315_MxEmb_tKI032tKI033cBC032cMBJ005_peak_556b	Pol III-associated TFIIIC
chrIII	725	726	TAG315_MxEmb_tKI032tKI033cBC032cMBJ005_peak_464c	Extra-TFIIIC
chrIII	764	765	TAG315_MxEmb_tKI032tKI033cBC032cMBJ005_peak_447b	Extra-TFIIIC
chrIII	783	784	TAG315_MxEmb_tKI032tKI033cBC032cMBJ005_peak_402c	Extra-TFIIIC
chrIII	788	789	TAG315_MxEmb_tKI032tKI033cBC032cMBJ005_peak_403c	Extra-TFIIIC
chrIII	851	852	TAG315_MxEmb_tKI032tKI033cBC032cMBJ005_peak_474c	Extra-TFIIIC
chrIII	864	865	TAG315_MxEmb_tKI032tKI033cBC032cMBJ005_peak_406b	Extra-TFIIIC
chrIII	911	912	TAG315_MxEmb_tKI032tKI033cBC032cMBJ005_peak_477b	Extra-TFIIIC
chrIII	1083	1084	TAG315_MxEmb_tKI032tKI033cBC032cMBJ005_peak_402d	Extra-TFIIIC
chrIII	1083	1084	TAG315_MxEmb_tKI032tKI033cBC032cMBJ005_peak_450d	Extra-TFIIIC
chrIII	1120	1121	TAG315_MxEmb_tKI032tKI033cBC032cMBJ005_peak_405b	Extra-TFIIIC
chrIV	121	122	TAG315_MxEmb_tKI032tKI033cBC032cMBJ005_peak_639	Pol III-associated TFIIIC
chrIV	122	123	TAG315_MxEmb_tKI032tKI033cBC032cMBJ005_peak_733	Pol III-associated TFIIIC
chrIV	126	127	TAG315_MxEmb_tKI032tKI033cBC032cMBJ005_peak_617	Extra-TFIIIC
chrIV	129	130	TAG315_MxEmb_tKI032tKI033cBC032cMBJ005_peak_680	Pol III-associated TFIIIC
chrIV	140	141	TAG315_MxEmb_tKI032tKI033cBC032cMBJ005_peak_662	Pol III-associated TFIIIC
chrIV	140	141	TAG315_MxEmb_tKI032tKI033cBC032cMBJ005_peak_609	Extra-TFIIIC
chrIV	141	142	TAG315_MxEmb_tKI032tKI033cBC032cMBJ005_peak_730	Pol III-associated TFIIIC
chrIV	142	143	TAG315_MxEmb_tKI032tKI033cBC032cMBJ005_peak_750	Pol III-associated TFIIIC
chrIV	142	143	TAG315_MxEmb_tKI032tKI033cBC032cMBJ005_peak_670	Extra-TFIIIC
chrIV	145	146	TAG315_MxEmb_tKI032tKI033cBC032cMBJ005_peak_665	Extra-TFIIIC
chrIV	147	148	TAG315_MxEmb_tKI032tKI033cBC032cMBJ005_peak_700	Extra-TFIIIC
chrIV	149	150	TAG315_MxEmb_tKI032tKI033cBC032cMBJ005_peak_610a	Extra-TFIIIC
chrIV	150	151	TAG315_MxEmb_tKI032tKI033cBC032cMBJ005_peak_612	Extra-TFIIIC
chrIV	152	153	TAG315_MxEmb_tKI032tKI033cBC032cMBJ005_peak_638	Pol III-associated TFIIIC
chrIV	153	154	TAG315_MxEmb_tKI032tKI033cBC032cMBJ005_peak_635	Extra-TFIIIC
chrIV	154	155	TAG315_MxEmb_tKI032tKI033cBC032cMBJ005_peak_689	Pol III-associated TFIIIC
chrIV	155	156	TAG315_MxEmb_tKI032tKI033cBC032cMBJ005_peak_615a	Extra-TFIIIC
chrIV	157	158	TAG315_MxEmb_tKI032tKI033cBC032cMBJ005_peak_613	Extra-TFIIIC
chrIV	158	159	TAG315_MxEmb_tKI032tKI033cBC032cMBJ005_peak_655	Pol III-associated TFIIIC
chrIV	158	159	TAG315_MxEmb_tKI032tKI033cBC032cMBJ005_peak_751	Pol III-associated TFIIIC
chrIV	159	160	TAG315_MxEmb_tKI032tKI033cBC032cMBJ005_peak_742	Extra-TFIIIC
chrIV	163	164	TAG315_MxEmb_tKI032tKI033cBC032cMBJ005_peak_619	Extra-TFIIIC
chrIV	164	165	TAG315_MxEmb_tKI032tKI033cBC032cMBJ005_peak_599	Pol III-associated TFIIIC
chrIV	169	170	TAG315_MxEmb_tKI032tKI033cBC032cMBJ005_peak_621	Extra-TFIIIC
chrIV	173	174	TAG315_MxEmb_tKI032tKI033cBC032cMBJ005_peak_657	Pol III-associated TFIIIC
chrIV	174	175	TAG315_MxEmb_tKI032tKI033cBC032cMBJ005_peak_720	Pol III-associated TFIIIC
chrIV	175	176	TAG315_MxEmb_tKI032tKI033cBC032cMBJ005_peak_601	Extra-TFIIIC
chrIV	178	179	TAG315_MxEmb_tKI032tKI033cBC032cMBJ005_peak_652	Extra-TFIIIC
chrIV	185	186	TAG315_MxEmb_tKI032tKI033cBC032cMBJ005_peak_656	Pol III-associated TFIIIC
chrIV	185	186	TAG315_MxEmb_tKI032tKI033cBC032cMBJ005_peak_636	Extra-TFIIIC
chrIV	188	189	TAG315_MxEmb_tKI032tKI033cBC032cMBJ005_peak_754	Pol III-associated TFIIIC
chrIV	190	191	TAG315_MxEmb_tKI032tKI033cBC032cMBJ005_peak_674	Pol III-associated TFIIIC
chrIV	192	193	TAG315_MxEmb_tKI032tKI033cBC032cMBJ005_peak_605a	Extra-TFIIIC
chrIV	196	197	TAG315_MxEmb_tKI032tKI033cBC032cMBJ005_peak_675	Extra-TFIIIC
chrIV	202	203	TAG315_MxEmb_tKI032tKI033cBC032cMBJ005_peak_738	Pol III-associated TFIIIC
chrIV	203	204	TAG315_MxEmb_tKI032tKI033cBC032cMBJ005_peak_701	Pol III-associated TFIIIC
chrIV	203	204	TAG315_MxEmb_tKI032tKI033cBC032cMBJ005_peak_731	Pol III-associated TFIIIC
chrIV	203	204	TAG315_MxEmb_tKI032tKI033cBC032cMBJ005_peak_717	Extra-TFIIIC
chrIV	204	205	TAG315_MxEmb_tKI032tKI033cBC032cMBJ005_peak_607	Extra-TFIIIC
chrIV	204	205	TAG315_MxEmb_tKI032tKI033cBC032cMBJ005_peak_641	Extra-TFIIIC
chrIV	205	206	TAG315_MxEmb_tKI032tKI033cBC032cMBJ005_peak_749	Pol III-associated TFIIIC
chrIV	207	208	TAG315_MxEmb_tKI032tKI033cBC032cMBJ005_peak_667	Pol III-associated TFIIIC
chrIV	215	216	TAG315_MxEmb_tKI032tKI033cBC032cMBJ005_peak_678	Pol III-associated TFIIIC
chrIV	219	220	TAG315_MxEmb_tKI032tKI033cBC032cMBJ005_peak_669	Pol III-associated TFIIIC
chrIV	220	221	TAG315_MxEmb_tKI032tKI033cBC032cMBJ005_peak_714	Pol III-associated TFIIIC
chrIV	226	227	TAG315_MxEmb_tKI032tKI033cBC032cMBJ005_peak_739	Pol III-associated TFIIIC
chrIV	228	229	TAG315_MxEmb_tKI032tKI033cBC032cMBJ005_peak_747	Pol III-associated TFIIIC
chrIV	229	230	TAG315_MxEmb_tKI032tKI033cBC032cMBJ005_peak_645	Extra-TFIIIC
chrIV	229	230	TAG315_MxEmb_tKI032tKI033cBC032cMBJ005_peak_651a	Extra-TFIIIC
chrIV	230	231	TAG315_MxEmb_tKI032tKI033cBC032cMBJ005_peak_713	Pol III-associated TFIIIC
chrIV	232	233	TAG315_MxEmb_tKI032tKI033cBC032cMBJ005_peak_755	Pol III-associated TFIIIC
chrIV	233	234	TAG315_MxEmb_tKI032tKI033cBC032cMBJ005_peak_603	Pol III-associated TFIIIC
chrIV	233	234	TAG315_MxEmb_tKI032tKI033cBC032cMBJ005_peak_606	Extra-TFIIIC
chrIV	234	235	TAG315_MxEmb_tKI032tKI033cBC032cMBJ005_peak_723	Pol III-associated TFIIIC
chrIV	234	235	TAG315_MxEmb_tKI032tKI033cBC032cMBJ005_peak_735	Pol III-associated TFIIIC
chrIV	238	239	TAG315_MxEmb_tKI032tKI033cBC032cMBJ005_peak_660	Pol III-associated TFIIIC
chrIV	239	240	TAG315_MxEmb_tKI032tKI033cBC032cMBJ005_peak_598	Pol III-associated TFIIIC
chrIV	240	241	TAG315_MxEmb_tKI032tKI033cBC032cMBJ005_peak_620	Pol III-associated TFIIIC
chrIV	240	241	TAG315_MxEmb_tKI032tKI033cBC032cMBJ005_peak_666	Pol III-associated TFIIIC
chrIV	241	242	TAG315_MxEmb_tKI032tKI033cBC032cMBJ005_peak_685	Pol III-associated TFIIIC
chrIV	241	242	TAG315_MxEmb_tKI032tKI033cBC032cMBJ005_peak_740	Pol III-associated TFIIIC
chrIV	243	244	TAG315_MxEmb_tKI032tKI033cBC032cMBJ005_peak_696	Pol III-associated TFIIIC
chrIV	244	245	TAG315_MxEmb_tKI032tKI033cBC032cMBJ005_peak_699	Pol III-associated TFIIIC
chrIV	244	245	TAG315_MxEmb_tKI032tKI033cBC032cMBJ005_peak_647	Extra-TFIIIC
chrIV	248	249	TAG315_MxEmb_tKI032tKI033cBC032cMBJ005_peak_654	Pol III-associated TFIIIC
chrIV	248	249	TAG315_MxEmb_tKI032tKI033cBC032cMBJ005_peak_682	Pol III-associated TFIIIC
chrIV	250	251	TAG315_MxEmb_tKI032tKI033cBC032cMBJ005_peak_706	Pol III-associated TFIIIC
chrIV	251	252	TAG315_MxEmb_tKI032tKI033cBC032cMBJ005_peak_653	Extra-TFIIIC
chrIV	252	253	TAG315_MxEmb_tKI032tKI033cBC032cMBJ005_peak_679	Pol III-associated TFIIIC
chrIV	252	253	TAG315_MxEmb_tKI032tKI033cBC032cMBJ005_peak_693	Pol III-associated TFIIIC
chrIV	252	253	TAG315_MxEmb_tKI032tKI033cBC032cMBJ005_peak_725	Pol III-associated TFIIIC
chrIV	255	256	TAG315_MxEmb_tKI032tKI033cBC032cMBJ005_peak_600	Pol III-associated TFIIIC
chrIV	256	257	TAG315_MxEmb_tKI032tKI033cBC032cMBJ005_peak_643	Extra-TFIIIC
chrIV	259	260	TAG315_MxEmb_tKI032tKI033cBC032cMBJ005_peak_752	Pol III-associated TFIIIC
chrIV	263	264	TAG315_MxEmb_tKI032tKI033cBC032cMBJ005_peak_602	Pol III-associated TFIIIC
chrIV	264	265	TAG315_MxEmb_tKI032tKI033cBC032cMBJ005_peak_694	Pol III-associated TFIIIC
chrIV	270	271	TAG315_MxEmb_tKI032tKI033cBC032cMBJ005_peak_722	Pol III-associated TFIIIC
chrIV	272	273	TAG315_MxEmb_tKI032tKI033cBC032cMBJ005_peak_691	Pol III-associated TFIIIC
chrIV	273	274	TAG315_MxEmb_tKI032tKI033cBC032cMBJ005_peak_673	Pol III-associated TFIIIC
chrIV	287	288	TAG315_MxEmb_tKI032tKI033cBC032cMBJ005_peak_597	Pol III-associated TFIIIC
chrIV	291	292	TAG315_MxEmb_tKI032tKI033cBC032cMBJ005_peak_709	Pol III-associated TFIIIC
chrIV	302	303	TAG315_MxEmb_tKI032tKI033cBC032cMBJ005_peak_684	Pol III-associated TFIIIC
chrIV	309	310	TAG315_MxEmb_tKI032tKI033cBC032cMBJ005_peak_668	Pol III-associated TFIIIC
chrIV	311	312	TAG315_MxEmb_tKI032tKI033cBC032cMBJ005_peak_746a	Pol III-associated TFIIIC
chrIV	325	326	TAG315_MxEmb_tKI032tKI033cBC032cMBJ005_peak_721	Extra-TFIIIC
chrIV	374	375	TAG315_MxEmb_tKI032tKI033cBC032cMBJ005_peak_637	Extra-TFIIIC
chrIV	376	377	TAG315_MxEmb_tKI032tKI033cBC032cMBJ005_peak_710	Pol III-associated TFIIIC
chrIV	379	380	TAG315_MxEmb_tKI032tKI033cBC032cMBJ005_peak_748	Pol III-associated TFIIIC
chrIV	419	420	TAG315_MxEmb_tKI032tKI033cBC032cMBJ005_peak_708	Pol III-associated TFIIIC
chrIV	421	422	TAG315_MxEmb_tKI032tKI033cBC032cMBJ005_peak_744	Pol III-associated TFIIIC
chrIV	433	434	TAG315_MxEmb_tKI032tKI033cBC032cMBJ005_peak_703	Pol III-associated TFIIIC
chrIV	437	438	TAG315_MxEmb_tKI032tKI033cBC032cMBJ005_peak_640b	Extra-TFIIIC
chrIV	449	450	TAG315_MxEmb_tKI032tKI033cBC032cMBJ005_peak_663b	Extra-TFIIIC
chrIV	455	456	TAG315_MxEmb_tKI032tKI033cBC032cMBJ005_peak_712b	Pol III-associated TFIIIC
chrIV	457	458	TAG315_MxEmb_tKI032tKI033cBC032cMBJ005_peak_743	Pol III-associated TFIIIC
chrIV	460	461	TAG315_MxEmb_tKI032tKI033cBC032cMBJ005_peak_650	Pol III-associated TFIIIC
chrIV	482	483	TAG315_MxEmb_tKI032tKI033cBC032cMBJ005_peak_644a	Extra-TFIIIC
chrIV	494	495	TAG315_MxEmb_tKI032tKI033cBC032cMBJ005_peak_745	Pol III-associated TFIIIC
chrIV	657	658	TAG315_MxEmb_tKI032tKI033cBC032cMBJ005_peak_651b	Extra-TFIIIC
chrIV	911	912	TAG315_MxEmb_tKI032tKI033cBC032cMBJ005_peak_640c	Extra-TFIIIC
chrIV	1122	1123	TAG315_MxEmb_tKI032tKI033cBC032cMBJ005_peak_746c	Pol III-associated TFIIIC
chrIV	1239	1240	TAG315_MxEmb_tKI032tKI033cBC032cMBJ005_peak_644c	Extra-TFIIIC
chrIV	1663	1664	TAG315_MxEmb_tKI032tKI033cBC032cMBJ005_peak_644d	Extra-TFIIIC
chrIV	2100	2101	TAG315_MxEmb_tKI032tKI033cBC032cMBJ005_peak_644e	Extra-TFIIIC
chrIV	2574	2575	TAG315_MxEmb_tKI032tKI033cBC032cMBJ005_peak_644f	Extra-TFIIIC
chrV	120	121	TAG315_MxEmb_tKI032tKI033cBC032cMBJ005_peak_944	Extra-TFIIIC
chrV	121	122	TAG315_MxEmb_tKI032tKI033cBC032cMBJ005_peak_912	Extra-TFIIIC
chrV	122	123	TAG315_MxEmb_tKI032tKI033cBC032cMBJ005_peak_887	Extra-TFIIIC
chrV	123	124	TAG315_MxEmb_tKI032tKI033cBC032cMBJ005_peak_1056	Pol III-associated TFIIIC
chrV	125	126	TAG315_MxEmb_tKI032tKI033cBC032cMBJ005_peak_1000a	Extra-TFIIIC
chrV	126	127	TAG315_MxEmb_tKI032tKI033cBC032cMBJ005_peak_950	Extra-TFIIIC
chrV	129	130	TAG315_MxEmb_tKI032tKI033cBC032cMBJ005_peak_788	Pol III-associated TFIIIC
chrV	134	135	TAG315_MxEmb_tKI032tKI033cBC032cMBJ005_peak_906	Pol III-associated TFIIIC
chrV	135	136	TAG315_MxEmb_tKI032tKI033cBC032cMBJ005_peak_857	Pol III-associated TFIIIC
chrV	136	137	TAG315_MxEmb_tKI032tKI033cBC032cMBJ005_peak_848	Extra-TFIIIC
chrV	138	139	TAG315_MxEmb_tKI032tKI033cBC032cMBJ005_peak_865	Extra-TFIIIC
chrV	139	140	TAG315_MxEmb_tKI032tKI033cBC032cMBJ005_peak_799	Pol III-associated TFIIIC
chrV	140	141	TAG315_MxEmb_tKI032tKI033cBC032cMBJ005_peak_1013a	Extra-TFIIIC
chrV	141	142	TAG315_MxEmb_tKI032tKI033cBC032cMBJ005_peak_884	Extra-TFIIIC
chrV	142	143	TAG315_MxEmb_tKI032tKI033cBC032cMBJ005_peak_959	Extra-TFIIIC
chrV	144	145	TAG315_MxEmb_tKI032tKI033cBC032cMBJ005_peak_811	Pol III-associated TFIIIC
chrV	144	145	TAG315_MxEmb_tKI032tKI033cBC032cMBJ005_peak_825	Pol III-associated TFIIIC
chrV	145	146	TAG315_MxEmb_tKI032tKI033cBC032cMBJ005_peak_1052	Extra-TFIIIC
chrV	148	149	TAG315_MxEmb_tKI032tKI033cBC032cMBJ005_peak_783	Pol III-associated TFIIIC
chrV	148	149	TAG315_MxEmb_tKI032tKI033cBC032cMBJ005_peak_853	Extra-TFIIIC
chrV	148	149	TAG315_MxEmb_tKI032tKI033cBC032cMBJ005_peak_919	Extra-TFIIIC
chrV	149	150	TAG315_MxEmb_tKI032tKI033cBC032cMBJ005_peak_1001a	Extra-TFIIIC
chrV	151	152	TAG315_MxEmb_tKI032tKI033cBC032cMBJ005_peak_934a	Extra-TFIIIC
chrV	152	153	TAG315_MxEmb_tKI032tKI033cBC032cMBJ005_peak_982	Extra-TFIIIC
chrV	152	153	TAG315_MxEmb_tKI032tKI033cBC032cMBJ005_peak_1048	Extra-TFIIIC
chrV	153	154	TAG315_MxEmb_tKI032tKI033cBC032cMBJ005_peak_858a	Extra-TFIIIC
chrV	154	155	TAG315_MxEmb_tKI032tKI033cBC032cMBJ005_peak_860	Extra-TFIIIC
chrV	154	155	TAG315_MxEmb_tKI032tKI033cBC032cMBJ005_peak_876a	Extra-TFIIIC
chrV	155	156	TAG315_MxEmb_tKI032tKI033cBC032cMBJ005_peak_882a	Extra-TFIIIC
chrV	156	157	TAG315_MxEmb_tKI032tKI033cBC032cMBJ005_peak_883a	Extra-TFIIIC
chrV	156	157	TAG315_MxEmb_tKI032tKI033cBC032cMBJ005_peak_945	Extra-TFIIIC
chrV	156	157	TAG315_MxEmb_tKI032tKI033cBC032cMBJ005_peak_960a	Extra-TFIIIC
chrV	158	159	TAG315_MxEmb_tKI032tKI033cBC032cMBJ005_peak_918	Extra-TFIIIC
chrV	159	160	TAG315_MxEmb_tKI032tKI033cBC032cMBJ005_peak_821	Pol III-associated TFIIIC
chrV	159	160	TAG315_MxEmb_tKI032tKI033cBC032cMBJ005_peak_842	Pol III-associated TFIIIC
chrV	159	160	TAG315_MxEmb_tKI032tKI033cBC032cMBJ005_peak_1019	Extra-TFIIIC
chrV	160	161	TAG315_MxEmb_tKI032tKI033cBC032cMBJ005_peak_1046a	Extra-TFIIIC
chrV	161	162	TAG315_MxEmb_tKI032tKI033cBC032cMBJ005_peak_871a	Extra-TFIIIC
chrV	162	163	TAG315_MxEmb_tKI032tKI033cBC032cMBJ005_peak_775	Pol III-associated TFIIIC
chrV	162	163	TAG315_MxEmb_tKI032tKI033cBC032cMBJ005_peak_1007	Extra-TFIIIC
chrV	164	165	TAG315_MxEmb_tKI032tKI033cBC032cMBJ005_peak_793	Pol III-associated TFIIIC
chrV	164	165	TAG315_MxEmb_tKI032tKI033cBC032cMBJ005_peak_856	Pol III-associated TFIIIC
chrV	165	166	TAG315_MxEmb_tKI032tKI033cBC032cMBJ005_peak_792	Pol III-associated TFIIIC
chrV	165	166	TAG315_MxEmb_tKI032tKI033cBC032cMBJ005_peak_828	Extra-TFIIIC
chrV	165	166	TAG315_MxEmb_tKI032tKI033cBC032cMBJ005_peak_880a	Extra-TFIIIC
chrV	165	166	TAG315_MxEmb_tKI032tKI033cBC032cMBJ005_peak_935a	Extra-TFIIIC
chrV	166	167	TAG315_MxEmb_tKI032tKI033cBC032cMBJ005_peak_806	Pol III-associated TFIIIC
chrV	168	169	TAG315_MxEmb_tKI032tKI033cBC032cMBJ005_peak_843	Pol III-associated TFIIIC
chrV	168	169	TAG315_MxEmb_tKI032tKI033cBC032cMBJ005_peak_1057	Extra-TFIIIC
chrV	169	170	TAG315_MxEmb_tKI032tKI033cBC032cMBJ005_peak_928a	Extra-TFIIIC
chrV	170	171	TAG315_MxEmb_tKI032tKI033cBC032cMBJ005_peak_1041	Extra-TFIIIC
chrV	171	172	TAG315_MxEmb_tKI032tKI033cBC032cMBJ005_peak_777	Extra-TFIIIC
chrV	171	172	TAG315_MxEmb_tKI032tKI033cBC032cMBJ005_peak_997	Extra-TFIIIC
chrV	173	174	TAG315_MxEmb_tKI032tKI033cBC032cMBJ005_peak_796	Pol III-associated TFIIIC
chrV	173	174	TAG315_MxEmb_tKI032tKI033cBC032cMBJ005_peak_1045a	Extra-TFIIIC
chrV	174	175	TAG315_MxEmb_tKI032tKI033cBC032cMBJ005_peak_1010	Extra-TFIIIC
chrV	175	176	TAG315_MxEmb_tKI032tKI033cBC032cMBJ005_peak_819	Pol III-associated TFIIIC
chrV	175	176	TAG315_MxEmb_tKI032tKI033cBC032cMBJ005_peak_893a	Extra-TFIIIC
chrV	175	176	TAG315_MxEmb_tKI032tKI033cBC032cMBJ005_peak_898	Extra-TFIIIC
chrV	176	177	TAG315_MxEmb_tKI032tKI033cBC032cMBJ005_peak_801	Pol III-associated TFIIIC
chrV	176	177	TAG315_MxEmb_tKI032tKI033cBC032cMBJ005_peak_832	Pol III-associated TFIIIC
chrV	176	177	TAG315_MxEmb_tKI032tKI033cBC032cMBJ005_peak_833	Pol III-associated TFIIIC
chrV	176	177	TAG315_MxEmb_tKI032tKI033cBC032cMBJ005_peak_967a	Extra-TFIIIC
chrV	178	179	TAG315_MxEmb_tKI032tKI033cBC032cMBJ005_peak_987a	Extra-TFIIIC
chrV	179	180	TAG315_MxEmb_tKI032tKI033cBC032cMBJ005_peak_861	Extra-TFIIIC
chrV	179	180	TAG315_MxEmb_tKI032tKI033cBC032cMBJ005_peak_1038	Extra-TFIIIC
chrV	180	181	TAG315_MxEmb_tKI032tKI033cBC032cMBJ005_peak_886	Extra-TFIIIC
chrV	181	182	TAG315_MxEmb_tKI032tKI033cBC032cMBJ005_peak_949	Extra-TFIIIC
chrV	181	182	TAG315_MxEmb_tKI032tKI033cBC032cMBJ005_peak_1050	Extra-TFIIIC
chrV	182	183	TAG315_MxEmb_tKI032tKI033cBC032cMBJ005_peak_767	Extra-TFIIIC
chrV	183	184	TAG315_MxEmb_tKI032tKI033cBC032cMBJ005_peak_837	Pol III-associated TFIIIC
chrV	183	184	TAG315_MxEmb_tKI032tKI033cBC032cMBJ005_peak_922a	Extra-TFIIIC
chrV	183	184	TAG315_MxEmb_tKI032tKI033cBC032cMBJ005_peak_986a	Extra-TFIIIC
chrV	183	184	TAG315_MxEmb_tKI032tKI033cBC032cMBJ005_peak_989a	Extra-TFIIIC
chrV	183	184	TAG315_MxEmb_tKI032tKI033cBC032cMBJ005_peak_1060	Extra-TFIIIC
chrV	184	185	TAG315_MxEmb_tKI032tKI033cBC032cMBJ005_peak_862	Extra-TFIIIC
chrV	185	186	TAG315_MxEmb_tKI032tKI033cBC032cMBJ005_peak_958	Extra-TFIIIC
chrV	185	186	TAG315_MxEmb_tKI032tKI033cBC032cMBJ005_peak_1016a	Extra-TFIIIC
chrV	188	189	TAG315_MxEmb_tKI032tKI033cBC032cMBJ005_peak_972	Pol III-associated TFIIIC
chrV	188	189	TAG315_MxEmb_tKI032tKI033cBC032cMBJ005_peak_911	Extra-TFIIIC
chrV	188	189	TAG315_MxEmb_tKI032tKI033cBC032cMBJ005_peak_1025	Extra-TFIIIC
chrV	190	191	TAG315_MxEmb_tKI032tKI033cBC032cMBJ005_peak_942	Extra-TFIIIC
chrV	194	195	TAG315_MxEmb_tKI032tKI033cBC032cMBJ005_peak_889	Extra-TFIIIC
chrV	194	195	TAG315_MxEmb_tKI032tKI033cBC032cMBJ005_peak_983	Extra-TFIIIC
chrV	195	196	TAG315_MxEmb_tKI032tKI033cBC032cMBJ005_peak_890	Extra-TFIIIC
chrV	195	196	TAG315_MxEmb_tKI032tKI033cBC032cMBJ005_peak_974	Extra-TFIIIC
chrV	196	197	TAG315_MxEmb_tKI032tKI033cBC032cMBJ005_peak_1033	Extra-TFIIIC
chrV	197	198	TAG315_MxEmb_tKI032tKI033cBC032cMBJ005_peak_834	Pol III-associated TFIIIC
chrV	197	198	TAG315_MxEmb_tKI032tKI033cBC032cMBJ005_peak_873a	Extra-TFIIIC
chrV	197	198	TAG315_MxEmb_tKI032tKI033cBC032cMBJ005_peak_1017	Extra-TFIIIC
chrV	198	199	TAG315_MxEmb_tKI032tKI033cBC032cMBJ005_peak_943	Extra-TFIIIC
chrV	198	199	TAG315_MxEmb_tKI032tKI033cBC032cMBJ005_peak_953	Extra-TFIIIC
chrV	198	199	TAG315_MxEmb_tKI032tKI033cBC032cMBJ005_peak_1049	Extra-TFIIIC
chrV	199	200	TAG315_MxEmb_tKI032tKI033cBC032cMBJ005_peak_768	Pol III-associated TFIIIC
chrV	199	200	TAG315_MxEmb_tKI032tKI033cBC032cMBJ005_peak_874a	Extra-TFIIIC
chrV	200	201	TAG315_MxEmb_tKI032tKI033cBC032cMBJ005_peak_1032	Extra-TFIIIC
chrV	201	202	TAG315_MxEmb_tKI032tKI033cBC032cMBJ005_peak_1059	Extra-TFIIIC
chrV	202	203	TAG315_MxEmb_tKI032tKI033cBC032cMBJ005_peak_995	Extra-TFIIIC
chrV	202	203	TAG315_MxEmb_tKI032tKI033cBC032cMBJ005_peak_1031	Extra-TFIIIC
chrV	204	205	TAG315_MxEmb_tKI032tKI033cBC032cMBJ005_peak_852	Pol III-associated TFIIIC
chrV	206	207	TAG315_MxEmb_tKI032tKI033cBC032cMBJ005_peak_976	Extra-TFIIIC
chrV	208	209	TAG315_MxEmb_tKI032tKI033cBC032cMBJ005_peak_888	Extra-TFIIIC
chrV	208	209	TAG315_MxEmb_tKI032tKI033cBC032cMBJ005_peak_1035	Extra-TFIIIC
chrV	210	211	TAG315_MxEmb_tKI032tKI033cBC032cMBJ005_peak_802	Pol III-associated TFIIIC
chrV	211	212	TAG315_MxEmb_tKI032tKI033cBC032cMBJ005_peak_1040	Extra-TFIIIC
chrV	212	213	TAG315_MxEmb_tKI032tKI033cBC032cMBJ005_peak_762	Pol III-associated TFIIIC
chrV	212	213	TAG315_MxEmb_tKI032tKI033cBC032cMBJ005_peak_985a	Extra-TFIIIC
chrV	213	214	TAG315_MxEmb_tKI032tKI033cBC032cMBJ005_peak_794	Pol III-associated TFIIIC
chrV	214	215	TAG315_MxEmb_tKI032tKI033cBC032cMBJ005_peak_789	Pol III-associated TFIIIC
chrV	217	218	TAG315_MxEmb_tKI032tKI033cBC032cMBJ005_peak_1027a	Extra-TFIIIC
chrV	219	220	TAG315_MxEmb_tKI032tKI033cBC032cMBJ005_peak_809	Pol III-associated TFIIIC
chrV	219	220	TAG315_MxEmb_tKI032tKI033cBC032cMBJ005_peak_973a	Extra-TFIIIC
chrV	220	221	TAG315_MxEmb_tKI032tKI033cBC032cMBJ005_peak_804	Pol III-associated TFIIIC
chrV	220	221	TAG315_MxEmb_tKI032tKI033cBC032cMBJ005_peak_1039	Extra-TFIIIC
chrV	222	223	TAG315_MxEmb_tKI032tKI033cBC032cMBJ005_peak_924a	Extra-TFIIIC
chrV	223	224	TAG315_MxEmb_tKI032tKI033cBC032cMBJ005_peak_807	Pol III-associated TFIIIC
chrV	223	224	TAG315_MxEmb_tKI032tKI033cBC032cMBJ005_peak_952	Pol III-associated TFIIIC
chrV	225	226	TAG315_MxEmb_tKI032tKI033cBC032cMBJ005_peak_838	Pol III-associated TFIIIC
chrV	225	226	TAG315_MxEmb_tKI032tKI033cBC032cMBJ005_peak_932a	Extra-TFIIIC
chrV	226	227	TAG315_MxEmb_tKI032tKI033cBC032cMBJ005_peak_772	Pol III-associated TFIIIC
chrV	226	227	TAG315_MxEmb_tKI032tKI033cBC032cMBJ005_peak_822	Pol III-associated TFIIIC
chrV	227	228	TAG315_MxEmb_tKI032tKI033cBC032cMBJ005_peak_1014	Pol III-associated TFIIIC
chrV	231	232	TAG315_MxEmb_tKI032tKI033cBC032cMBJ005_peak_770	Pol III-associated TFIIIC
chrV	231	232	TAG315_MxEmb_tKI032tKI033cBC032cMBJ005_peak_892	Extra-TFIIIC
chrV	233	234	TAG315_MxEmb_tKI032tKI033cBC032cMBJ005_peak_957a	Extra-TFIIIC
chrV	234	235	TAG315_MxEmb_tKI032tKI033cBC032cMBJ005_peak_845	Pol III-associated TFIIIC
chrV	237	238	TAG315_MxEmb_tKI032tKI033cBC032cMBJ005_peak_941	Extra-TFIIIC
chrV	240	241	TAG315_MxEmb_tKI032tKI033cBC032cMBJ005_peak_831	Pol III-associated TFIIIC
chrV	242	243	TAG315_MxEmb_tKI032tKI033cBC032cMBJ005_peak_814	Pol III-associated TFIIIC
chrV	244	245	TAG315_MxEmb_tKI032tKI033cBC032cMBJ005_peak_933a	Extra-TFIIIC
chrV	245	246	TAG315_MxEmb_tKI032tKI033cBC032cMBJ005_peak_790	Pol III-associated TFIIIC
chrV	248	249	TAG315_MxEmb_tKI032tKI033cBC032cMBJ005_peak_773	Pol III-associated TFIIIC
chrV	248	249	TAG315_MxEmb_tKI032tKI033cBC032cMBJ005_peak_803	Pol III-associated TFIIIC
chrV	249	250	TAG315_MxEmb_tKI032tKI033cBC032cMBJ005_peak_829	Pol III-associated TFIIIC
chrV	252	253	TAG315_MxEmb_tKI032tKI033cBC032cMBJ005_peak_1034	Extra-TFIIIC
chrV	261	262	TAG315_MxEmb_tKI032tKI033cBC032cMBJ005_peak_771	Pol III-associated TFIIIC
chrV	261	262	TAG315_MxEmb_tKI032tKI033cBC032cMBJ005_peak_818	Pol III-associated TFIIIC
chrV	263	264	TAG315_MxEmb_tKI032tKI033cBC032cMBJ005_peak_823	Pol III-associated TFIIIC
chrV	268	269	TAG315_MxEmb_tKI032tKI033cBC032cMBJ005_peak_844	Pol III-associated TFIIIC
chrV	268	269	TAG315_MxEmb_tKI032tKI033cBC032cMBJ005_peak_851	Pol III-associated TFIIIC
chrV	269	270	TAG315_MxEmb_tKI032tKI033cBC032cMBJ005_peak_899a	Extra-TFIIIC
chrV	270	271	TAG315_MxEmb_tKI032tKI033cBC032cMBJ005_peak_835	Pol III-associated TFIIIC
chrV	270	271	TAG315_MxEmb_tKI032tKI033cBC032cMBJ005_peak_966	Extra-TFIIIC
chrV	270	271	TAG315_MxEmb_tKI032tKI033cBC032cMBJ005_peak_980a	Extra-TFIIIC
chrV	270	271	TAG315_MxEmb_tKI032tKI033cBC032cMBJ005_peak_1015a	Extra-TFIIIC
chrV	272	273	TAG315_MxEmb_tKI032tKI033cBC032cMBJ005_peak_769	Extra-TFIIIC
chrV	277	278	TAG315_MxEmb_tKI032tKI033cBC032cMBJ005_peak_914	Extra-TFIIIC
chrV	280	281	TAG315_MxEmb_tKI032tKI033cBC032cMBJ005_peak_1042	Extra-TFIIIC
chrV	285	286	TAG315_MxEmb_tKI032tKI033cBC032cMBJ005_peak_1009	Extra-TFIIIC
chrV	286	287	TAG315_MxEmb_tKI032tKI033cBC032cMBJ005_peak_897	Extra-TFIIIC
chrV	286	287	TAG315_MxEmb_tKI032tKI033cBC032cMBJ005_peak_926a	Extra-TFIIIC
chrV	286	287	TAG315_MxEmb_tKI032tKI033cBC032cMBJ005_peak_1011	Extra-TFIIIC
chrV	287	288	TAG315_MxEmb_tKI032tKI033cBC032cMBJ005_peak_797	Pol III-associated TFIIIC
chrV	287	288	TAG315_MxEmb_tKI032tKI033cBC032cMBJ005_peak_817	Pol III-associated TFIIIC
chrV	287	288	TAG315_MxEmb_tKI032tKI033cBC032cMBJ005_peak_765	Extra-TFIIIC
chrV	287	288	TAG315_MxEmb_tKI032tKI033cBC032cMBJ005_peak_921	Extra-TFIIIC
chrV	288	289	TAG315_MxEmb_tKI032tKI033cBC032cMBJ005_peak_813	Pol III-associated TFIIIC
chrV	288	289	TAG315_MxEmb_tKI032tKI033cBC032cMBJ005_peak_1063	Pol III-associated TFIIIC
chrV	291	292	TAG315_MxEmb_tKI032tKI033cBC032cMBJ005_peak_816	Pol III-associated TFIIIC
chrV	294	295	TAG315_MxEmb_tKI032tKI033cBC032cMBJ005_peak_931a	Extra-TFIIIC
chrV	297	298	TAG315_MxEmb_tKI032tKI033cBC032cMBJ005_peak_956	Extra-TFIIIC
chrV	303	304	TAG315_MxEmb_tKI032tKI033cBC032cMBJ005_peak_962a	Extra-TFIIIC
chrV	306	307	TAG315_MxEmb_tKI032tKI033cBC032cMBJ005_peak_910	Extra-TFIIIC
chrV	310	311	TAG315_MxEmb_tKI032tKI033cBC032cMBJ005_peak_763a	Extra-TFIIIC
chrV	311	312	TAG315_MxEmb_tKI032tKI033cBC032cMBJ005_peak_820	Pol III-associated TFIIIC
chrV	312	313	TAG315_MxEmb_tKI032tKI033cBC032cMBJ005_peak_954	Extra-TFIIIC
chrV	317	318	TAG315_MxEmb_tKI032tKI033cBC032cMBJ005_peak_875a	Extra-TFIIIC
chrV	325	326	TAG315_MxEmb_tKI032tKI033cBC032cMBJ005_peak_913	Pol III-associated TFIIIC
chrV	327	328	TAG315_MxEmb_tKI032tKI033cBC032cMBJ005_peak_878	Extra-TFIIIC
chrV	334	335	TAG315_MxEmb_tKI032tKI033cBC032cMBJ005_peak_927a	Extra-TFIIIC
chrV	335	336	TAG315_MxEmb_tKI032tKI033cBC032cMBJ005_peak_850	Pol III-associated TFIIIC
chrV	352	353	TAG315_MxEmb_tKI032tKI033cBC032cMBJ005_peak_951	Pol III-associated TFIIIC
chrV	355	356	TAG315_MxEmb_tKI032tKI033cBC032cMBJ005_peak_847	Pol III-associated TFIIIC
chrV	358	359	TAG315_MxEmb_tKI032tKI033cBC032cMBJ005_peak_877b	Extra-TFIIIC
chrV	359	360	TAG315_MxEmb_tKI032tKI033cBC032cMBJ005_peak_836	Pol III-associated TFIIIC
chrV	362	363	TAG315_MxEmb_tKI032tKI033cBC032cMBJ005_peak_938	Extra-TFIIIC
chrV	365	366	TAG315_MxEmb_tKI032tKI033cBC032cMBJ005_peak_1036	Extra-TFIIIC
chrV	366	367	TAG315_MxEmb_tKI032tKI033cBC032cMBJ005_peak_930	Extra-TFIIIC
chrV	382	383	TAG315_MxEmb_tKI032tKI033cBC032cMBJ005_peak_895	Extra-TFIIIC
chrV	382	383	TAG315_MxEmb_tKI032tKI033cBC032cMBJ005_peak_979	Extra-TFIIIC
chrV	395	396	TAG315_MxEmb_tKI032tKI033cBC032cMBJ005_peak_988	Extra-TFIIIC
chrV	398	399	TAG315_MxEmb_tKI032tKI033cBC032cMBJ005_peak_955	Extra-TFIIIC
chrV	405	406	TAG315_MxEmb_tKI032tKI033cBC032cMBJ005_peak_1028b	Extra-TFIIIC
chrV	406	407	TAG315_MxEmb_tKI032tKI033cBC032cMBJ005_peak_907a	Extra-TFIIIC
chrV	408	409	TAG315_MxEmb_tKI032tKI033cBC032cMBJ005_peak_876b	Extra-TFIIIC
chrV	422	423	TAG315_MxEmb_tKI032tKI033cBC032cMBJ005_peak_923a	Extra-TFIIIC
chrV	422	423	TAG315_MxEmb_tKI032tKI033cBC032cMBJ005_peak_961	Extra-TFIIIC
chrV	428	429	TAG315_MxEmb_tKI032tKI033cBC032cMBJ005_peak_963a	Extra-TFIIIC
chrV	441	442	TAG315_MxEmb_tKI032tKI033cBC032cMBJ005_peak_1046b	Extra-TFIIIC
chrV	451	452	TAG315_MxEmb_tKI032tKI033cBC032cMBJ005_peak_882b	Extra-TFIIIC
chrV	451	452	TAG315_MxEmb_tKI032tKI033cBC032cMBJ005_peak_975b	Extra-TFIIIC
chrV	454	455	TAG315_MxEmb_tKI032tKI033cBC032cMBJ005_peak_1043b	Extra-TFIIIC
chrV	466	467	TAG315_MxEmb_tKI032tKI033cBC032cMBJ005_peak_989b	Extra-TFIIIC
chrV	468	469	TAG315_MxEmb_tKI032tKI033cBC032cMBJ005_peak_935b	Extra-TFIIIC
chrV	472	473	TAG315_MxEmb_tKI032tKI033cBC032cMBJ005_peak_883b	Extra-TFIIIC
chrV	472	473	TAG315_MxEmb_tKI032tKI033cBC032cMBJ005_peak_1027b	Extra-TFIIIC
chrV	479	480	TAG315_MxEmb_tKI032tKI033cBC032cMBJ005_peak_858b	Extra-TFIIIC
chrV	479	480	TAG315_MxEmb_tKI032tKI033cBC032cMBJ005_peak_880b	Extra-TFIIIC
chrV	482	483	TAG315_MxEmb_tKI032tKI033cBC032cMBJ005_peak_985b	Extra-TFIIIC
chrV	491	492	TAG315_MxEmb_tKI032tKI033cBC032cMBJ005_peak_763b	Extra-TFIIIC
chrV	491	492	TAG315_MxEmb_tKI032tKI033cBC032cMBJ005_peak_932b	Extra-TFIIIC
chrV	492	493	TAG315_MxEmb_tKI032tKI033cBC032cMBJ005_peak_873b	Extra-TFIIIC
chrV	495	496	TAG315_MxEmb_tKI032tKI033cBC032cMBJ005_peak_893b	Extra-TFIIIC
chrV	501	502	TAG315_MxEmb_tKI032tKI033cBC032cMBJ005_peak_957b	Extra-TFIIIC
chrV	507	508	TAG315_MxEmb_tKI032tKI033cBC032cMBJ005_peak_965a	Extra-TFIIIC
chrV	519	520	TAG315_MxEmb_tKI032tKI033cBC032cMBJ005_peak_925	Extra-TFIIIC
chrV	537	538	TAG315_MxEmb_tKI032tKI033cBC032cMBJ005_peak_929a	Extra-TFIIIC
chrV	538	539	TAG315_MxEmb_tKI032tKI033cBC032cMBJ005_peak_987b	Extra-TFIIIC
chrV	541	542	TAG315_MxEmb_tKI032tKI033cBC032cMBJ005_peak_999b	Extra-TFIIIC
chrV	562	563	TAG315_MxEmb_tKI032tKI033cBC032cMBJ005_peak_973b	Extra-TFIIIC
chrV	611	612	TAG315_MxEmb_tKI032tKI033cBC032cMBJ005_peak_931b	Extra-TFIIIC
chrV	615	616	TAG315_MxEmb_tKI032tKI033cBC032cMBJ005_peak_1004a	Pol III-associated TFIIIC
chrV	618	619	TAG315_MxEmb_tKI032tKI033cBC032cMBJ005_peak_927b	Extra-TFIIIC
chrV	623	624	TAG315_MxEmb_tKI032tKI033cBC032cMBJ005_peak_967b	Extra-TFIIIC
chrV	641	642	TAG315_MxEmb_tKI032tKI033cBC032cMBJ005_peak_924b	Extra-TFIIIC
chrV	646	647	TAG315_MxEmb_tKI032tKI033cBC032cMBJ005_peak_874b	Extra-TFIIIC
chrV	653	654	TAG315_MxEmb_tKI032tKI033cBC032cMBJ005_peak_986b	Extra-TFIIIC
chrV	687	688	TAG315_MxEmb_tKI032tKI033cBC032cMBJ005_peak_1061b	Extra-TFIIIC
chrV	690	691	TAG315_MxEmb_tKI032tKI033cBC032cMBJ005_peak_926b	Extra-TFIIIC
chrV	707	708	TAG315_MxEmb_tKI032tKI033cBC032cMBJ005_peak_965b	Extra-TFIIIC
chrV	707	708	TAG315_MxEmb_tKI032tKI033cBC032cMBJ005_peak_1015b	Extra-TFIIIC
chrV	719	720	TAG315_MxEmb_tKI032tKI033cBC032cMBJ005_peak_1028c	Extra-TFIIIC
chrV	733	734	TAG315_MxEmb_tKI032tKI033cBC032cMBJ005_peak_875b	Extra-TFIIIC
chrV	788	789	TAG315_MxEmb_tKI032tKI033cBC032cMBJ005_peak_1027c	Extra-TFIIIC
chrV	817	818	TAG315_MxEmb_tKI032tKI033cBC032cMBJ005_peak_957c	Extra-TFIIIC
chrV	817	818	TAG315_MxEmb_tKI032tKI033cBC032cMBJ005_peak_1016b	Extra-TFIIIC
chrV	819	820	TAG315_MxEmb_tKI032tKI033cBC032cMBJ005_peak_985c	Extra-TFIIIC
chrV	892	893	TAG315_MxEmb_tKI032tKI033cBC032cMBJ005_peak_922b	Extra-TFIIIC
chrV	895	896	TAG315_MxEmb_tKI032tKI033cBC032cMBJ005_peak_931c	Extra-TFIIIC
chrV	932	933	TAG315_MxEmb_tKI032tKI033cBC032cMBJ005_peak_960b	Extra-TFIIIC
chrV	991	992	TAG315_MxEmb_tKI032tKI033cBC032cMBJ005_peak_932c	Extra-TFIIIC
chrV	1079	1080	TAG315_MxEmb_tKI032tKI033cBC032cMBJ005_peak_965c	Extra-TFIIIC
chrV	1080	1081	TAG315_MxEmb_tKI032tKI033cBC032cMBJ005_peak_924c	Extra-TFIIIC
chrV	1088	1089	TAG315_MxEmb_tKI032tKI033cBC032cMBJ005_peak_962b	Extra-TFIIIC
chrV	1089	1090	TAG315_MxEmb_tKI032tKI033cBC032cMBJ005_peak_963b	Extra-TFIIIC
chrV	1091	1092	TAG315_MxEmb_tKI032tKI033cBC032cMBJ005_peak_927c	Extra-TFIIIC
chrV	1171	1172	TAG315_MxEmb_tKI032tKI033cBC032cMBJ005_peak_1016c	Extra-TFIIIC
chrV	1176	1177	TAG315_MxEmb_tKI032tKI033cBC032cMBJ005_peak_933b	Extra-TFIIIC
chrV	1211	1212	TAG315_MxEmb_tKI032tKI033cBC032cMBJ005_peak_1003b	Extra-TFIIIC
chrV	1218	1219	TAG315_MxEmb_tKI032tKI033cBC032cMBJ005_peak_960c	Extra-TFIIIC
chrV	1248	1249	TAG315_MxEmb_tKI032tKI033cBC032cMBJ005_peak_923b	Extra-TFIIIC
chrV	1286	1287	TAG315_MxEmb_tKI032tKI033cBC032cMBJ005_peak_986c	Extra-TFIIIC
chrV	1317	1318	TAG315_MxEmb_tKI032tKI033cBC032cMBJ005_peak_927d	Extra-TFIIIC
chrV	1358	1359	TAG315_MxEmb_tKI032tKI033cBC032cMBJ005_peak_929b	Extra-TFIIIC
chrV	1389	1390	TAG315_MxEmb_tKI032tKI033cBC032cMBJ005_peak_922c	Extra-TFIIIC
chrV	1456	1457	TAG315_MxEmb_tKI032tKI033cBC032cMBJ005_peak_1015c	Extra-TFIIIC
chrV	1477	1478	TAG315_MxEmb_tKI032tKI033cBC032cMBJ005_peak_1028e	Extra-TFIIIC
chrV	1512	1513	TAG315_MxEmb_tKI032tKI033cBC032cMBJ005_peak_923c	Extra-TFIIIC
chrV	1514	1515	TAG315_MxEmb_tKI032tKI033cBC032cMBJ005_peak_931d	Extra-TFIIIC
chrV	1525	1526	TAG315_MxEmb_tKI032tKI033cBC032cMBJ005_peak_960d	Extra-TFIIIC
chrV	1786	1787	TAG315_MxEmb_tKI032tKI033cBC032cMBJ005_peak_1003c	Extra-TFIIIC
chrV	1798	1799	TAG315_MxEmb_tKI032tKI033cBC032cMBJ005_peak_931e	Extra-TFIIIC
chrV	1822	1823	TAG315_MxEmb_tKI032tKI033cBC032cMBJ005_peak_933c	Extra-TFIIIC
chrV	1863	1864	TAG315_MxEmb_tKI032tKI033cBC032cMBJ005_peak_960e	Extra-TFIIIC
chrV	1961	1962	TAG315_MxEmb_tKI032tKI033cBC032cMBJ005_peak_929c	Extra-TFIIIC
chrV	2056	2057	TAG315_MxEmb_tKI032tKI033cBC032cMBJ005_peak_1003d	Extra-TFIIIC
chrV	2398	2399	TAG315_MxEmb_tKI032tKI033cBC032cMBJ005_peak_1015e	Extra-TFIIIC
chrV	2666	2667	TAG315_MxEmb_tKI032tKI033cBC032cMBJ005_peak_1015f	Extra-TFIIIC
chrV	3141	3142	TAG315_MxEmb_tKI032tKI033cBC032cMBJ005_peak_1015g	Extra-TFIIIC
chrX	111	112	TAG315_MxEmb_tKI032tKI033cBC032cMBJ005_peak_1176	Pol III-associated TFIIIC
chrX	114	115	TAG315_MxEmb_tKI032tKI033cBC032cMBJ005_peak_1251	Pol III-associated TFIIIC
chrX	117	118	TAG315_MxEmb_tKI032tKI033cBC032cMBJ005_peak_1297	Pol III-associated TFIIIC
chrX	120	121	TAG315_MxEmb_tKI032tKI033cBC032cMBJ005_peak_1312	Pol III-associated TFIIIC
chrX	121	122	TAG315_MxEmb_tKI032tKI033cBC032cMBJ005_peak_1093	Pol III-associated TFIIIC
chrX	121	122	TAG315_MxEmb_tKI032tKI033cBC032cMBJ005_peak_1190	Pol III-associated TFIIIC
chrX	123	124	TAG315_MxEmb_tKI032tKI033cBC032cMBJ005_peak_1076	Pol III-associated TFIIIC
chrX	124	125	TAG315_MxEmb_tKI032tKI033cBC032cMBJ005_peak_1164	Pol III-associated TFIIIC
chrX	127	128	TAG315_MxEmb_tKI032tKI033cBC032cMBJ005_peak_1109	Pol III-associated TFIIIC
chrX	127	128	TAG315_MxEmb_tKI032tKI033cBC032cMBJ005_peak_1356	Extra-TFIIIC
chrX	128	129	TAG315_MxEmb_tKI032tKI033cBC032cMBJ005_peak_1264	Pol III-associated TFIIIC
chrX	129	130	TAG315_MxEmb_tKI032tKI033cBC032cMBJ005_peak_1169	Pol III-associated TFIIIC
chrX	130	131	TAG315_MxEmb_tKI032tKI033cBC032cMBJ005_peak_1155	Pol III-associated TFIIIC
chrX	130	131	TAG315_MxEmb_tKI032tKI033cBC032cMBJ005_peak_1158	Pol III-associated TFIIIC
chrX	131	132	TAG315_MxEmb_tKI032tKI033cBC032cMBJ005_peak_1069	Pol III-associated TFIIIC
chrX	134	135	TAG315_MxEmb_tKI032tKI033cBC032cMBJ005_peak_1170	Pol III-associated TFIIIC
chrX	134	135	TAG315_MxEmb_tKI032tKI033cBC032cMBJ005_peak_1289	Pol III-associated TFIIIC
chrX	134	135	TAG315_MxEmb_tKI032tKI033cBC032cMBJ005_peak_1357	Pol III-associated TFIIIC
chrX	137	138	TAG315_MxEmb_tKI032tKI033cBC032cMBJ005_peak_1139	Pol III-associated TFIIIC
chrX	138	139	TAG315_MxEmb_tKI032tKI033cBC032cMBJ005_peak_1168	Pol III-associated TFIIIC
chrX	138	139	TAG315_MxEmb_tKI032tKI033cBC032cMBJ005_peak_1353	Pol III-associated TFIIIC
chrX	142	143	TAG315_MxEmb_tKI032tKI033cBC032cMBJ005_peak_1181	Pol III-associated TFIIIC
chrX	142	143	TAG315_MxEmb_tKI032tKI033cBC032cMBJ005_peak_1218	Pol III-associated TFIIIC
chrX	143	144	TAG315_MxEmb_tKI032tKI033cBC032cMBJ005_peak_1079	Pol III-associated TFIIIC
chrX	143	144	TAG315_MxEmb_tKI032tKI033cBC032cMBJ005_peak_1102	Pol III-associated TFIIIC
chrX	143	144	TAG315_MxEmb_tKI032tKI033cBC032cMBJ005_peak_1140a	Pol III-associated TFIIIC
chrX	143	144	TAG315_MxEmb_tKI032tKI033cBC032cMBJ005_peak_1203	Pol III-associated TFIIIC
chrX	143	144	TAG315_MxEmb_tKI032tKI033cBC032cMBJ005_peak_1219	Pol III-associated TFIIIC
chrX	144	145	TAG315_MxEmb_tKI032tKI033cBC032cMBJ005_peak_1326	Pol III-associated TFIIIC
chrX	146	147	TAG315_MxEmb_tKI032tKI033cBC032cMBJ005_peak_1252	Pol III-associated TFIIIC
chrX	146	147	TAG315_MxEmb_tKI032tKI033cBC032cMBJ005_peak_1331	Pol III-associated TFIIIC
chrX	147	148	TAG315_MxEmb_tKI032tKI033cBC032cMBJ005_peak_1206	Extra-TFIIIC
chrX	149	150	TAG315_MxEmb_tKI032tKI033cBC032cMBJ005_peak_1084	Extra-TFIIIC
chrX	151	152	TAG315_MxEmb_tKI032tKI033cBC032cMBJ005_peak_1333	Pol III-associated TFIIIC
chrX	151	152	TAG315_MxEmb_tKI032tKI033cBC032cMBJ005_peak_1352	Pol III-associated TFIIIC
chrX	152	153	TAG315_MxEmb_tKI032tKI033cBC032cMBJ005_peak_1208	Pol III-associated TFIIIC
chrX	152	153	TAG315_MxEmb_tKI032tKI033cBC032cMBJ005_peak_1354	Pol III-associated TFIIIC
chrX	153	154	TAG315_MxEmb_tKI032tKI033cBC032cMBJ005_peak_1262	Pol III-associated TFIIIC
chrX	153	154	TAG315_MxEmb_tKI032tKI033cBC032cMBJ005_peak_1339	Pol III-associated TFIIIC
chrX	155	156	TAG315_MxEmb_tKI032tKI033cBC032cMBJ005_peak_1162a	Pol III-associated TFIIIC
chrX	156	157	TAG315_MxEmb_tKI032tKI033cBC032cMBJ005_peak_1178	Pol III-associated TFIIIC
chrX	156	157	TAG315_MxEmb_tKI032tKI033cBC032cMBJ005_peak_1293	Pol III-associated TFIIIC
chrX	156	157	TAG315_MxEmb_tKI032tKI033cBC032cMBJ005_peak_1345	Pol III-associated TFIIIC
chrX	158	159	TAG315_MxEmb_tKI032tKI033cBC032cMBJ005_peak_1249	Pol III-associated TFIIIC
chrX	158	159	TAG315_MxEmb_tKI032tKI033cBC032cMBJ005_peak_1089	Extra-TFIIIC
chrX	161	162	TAG315_MxEmb_tKI032tKI033cBC032cMBJ005_peak_1124	Extra-TFIIIC
chrX	163	164	TAG315_MxEmb_tKI032tKI033cBC032cMBJ005_peak_1159	Pol III-associated TFIIIC
chrX	164	165	TAG315_MxEmb_tKI032tKI033cBC032cMBJ005_peak_1200	Pol III-associated TFIIIC
chrX	164	165	TAG315_MxEmb_tKI032tKI033cBC032cMBJ005_peak_1228	Pol III-associated TFIIIC
chrX	165	166	TAG315_MxEmb_tKI032tKI033cBC032cMBJ005_peak_1087	Pol III-associated TFIIIC
chrX	166	167	TAG315_MxEmb_tKI032tKI033cBC032cMBJ005_peak_1173	Pol III-associated TFIIIC
chrX	166	167	TAG315_MxEmb_tKI032tKI033cBC032cMBJ005_peak_1187	Pol III-associated TFIIIC
chrX	166	167	TAG315_MxEmb_tKI032tKI033cBC032cMBJ005_peak_1198	Pol III-associated TFIIIC
chrX	168	169	TAG315_MxEmb_tKI032tKI033cBC032cMBJ005_peak_1205	Pol III-associated TFIIIC
chrX	168	169	TAG315_MxEmb_tKI032tKI033cBC032cMBJ005_peak_1256	Pol III-associated TFIIIC
chrX	169	170	TAG315_MxEmb_tKI032tKI033cBC032cMBJ005_peak_1235	Extra-TFIIIC
chrX	170	171	TAG315_MxEmb_tKI032tKI033cBC032cMBJ005_peak_1259	Pol III-associated TFIIIC
chrX	171	172	TAG315_MxEmb_tKI032tKI033cBC032cMBJ005_peak_1276	Pol III-associated TFIIIC
chrX	172	173	TAG315_MxEmb_tKI032tKI033cBC032cMBJ005_peak_1191	Pol III-associated TFIIIC
chrX	173	174	TAG315_MxEmb_tKI032tKI033cBC032cMBJ005_peak_1104	Pol III-associated TFIIIC
chrX	174	175	TAG315_MxEmb_tKI032tKI033cBC032cMBJ005_peak_1075	Extra-TFIIIC
chrX	175	176	TAG315_MxEmb_tKI032tKI033cBC032cMBJ005_peak_1278	Pol III-associated TFIIIC
chrX	177	178	TAG315_MxEmb_tKI032tKI033cBC032cMBJ005_peak_1201	Pol III-associated TFIIIC
chrX	177	178	TAG315_MxEmb_tKI032tKI033cBC032cMBJ005_peak_1334	Pol III-associated TFIIIC
chrX	178	179	TAG315_MxEmb_tKI032tKI033cBC032cMBJ005_peak_1120	Pol III-associated TFIIIC
chrX	178	179	TAG315_MxEmb_tKI032tKI033cBC032cMBJ005_peak_1241	Extra-TFIIIC
chrX	180	181	TAG315_MxEmb_tKI032tKI033cBC032cMBJ005_peak_1344	Pol III-associated TFIIIC
chrX	181	182	TAG315_MxEmb_tKI032tKI033cBC032cMBJ005_peak_1324	Pol III-associated TFIIIC
chrX	181	182	TAG315_MxEmb_tKI032tKI033cBC032cMBJ005_peak_1327	Extra-TFIIIC
chrX	182	183	TAG315_MxEmb_tKI032tKI033cBC032cMBJ005_peak_1243	Pol III-associated TFIIIC
chrX	183	184	TAG315_MxEmb_tKI032tKI033cBC032cMBJ005_peak_1193	Pol III-associated TFIIIC
chrX	185	186	TAG315_MxEmb_tKI032tKI033cBC032cMBJ005_peak_1094	Pol III-associated TFIIIC
chrX	185	186	TAG315_MxEmb_tKI032tKI033cBC032cMBJ005_peak_1163a	Pol III-associated TFIIIC
chrX	185	186	TAG315_MxEmb_tKI032tKI033cBC032cMBJ005_peak_1082	Extra-TFIIIC
chrX	185	186	TAG315_MxEmb_tKI032tKI033cBC032cMBJ005_peak_1150	Extra-TFIIIC
chrX	186	187	TAG315_MxEmb_tKI032tKI033cBC032cMBJ005_peak_1216	Pol III-associated TFIIIC
chrX	186	187	TAG315_MxEmb_tKI032tKI033cBC032cMBJ005_peak_1321	Pol III-associated TFIIIC
chrX	188	189	TAG315_MxEmb_tKI032tKI033cBC032cMBJ005_peak_1160	Pol III-associated TFIIIC
chrX	188	189	TAG315_MxEmb_tKI032tKI033cBC032cMBJ005_peak_1314	Pol III-associated TFIIIC
chrX	191	192	TAG315_MxEmb_tKI032tKI033cBC032cMBJ005_peak_1230	Pol III-associated TFIIIC
chrX	191	192	TAG315_MxEmb_tKI032tKI033cBC032cMBJ005_peak_1306	Pol III-associated TFIIIC
chrX	191	192	TAG315_MxEmb_tKI032tKI033cBC032cMBJ005_peak_1308	Pol III-associated TFIIIC
chrX	192	193	TAG315_MxEmb_tKI032tKI033cBC032cMBJ005_peak_1197	Pol III-associated TFIIIC
chrX	192	193	TAG315_MxEmb_tKI032tKI033cBC032cMBJ005_peak_1086	Extra-TFIIIC
chrX	193	194	TAG315_MxEmb_tKI032tKI033cBC032cMBJ005_peak_1291	Pol III-associated TFIIIC
chrX	194	195	TAG315_MxEmb_tKI032tKI033cBC032cMBJ005_peak_1240	Pol III-associated TFIIIC
chrX	194	195	TAG315_MxEmb_tKI032tKI033cBC032cMBJ005_peak_1284	Pol III-associated TFIIIC
chrX	195	196	TAG315_MxEmb_tKI032tKI033cBC032cMBJ005_peak_1142	Pol III-associated TFIIIC
chrX	197	198	TAG315_MxEmb_tKI032tKI033cBC032cMBJ005_peak_1220	Pol III-associated TFIIIC
chrX	200	201	TAG315_MxEmb_tKI032tKI033cBC032cMBJ005_peak_1317	Pol III-associated TFIIIC
chrX	202	203	TAG315_MxEmb_tKI032tKI033cBC032cMBJ005_peak_1242	Pol III-associated TFIIIC
chrX	203	204	TAG315_MxEmb_tKI032tKI033cBC032cMBJ005_peak_1277	Pol III-associated TFIIIC
chrX	205	206	TAG315_MxEmb_tKI032tKI033cBC032cMBJ005_peak_1111	Pol III-associated TFIIIC
chrX	205	206	TAG315_MxEmb_tKI032tKI033cBC032cMBJ005_peak_1118	Pol III-associated TFIIIC
chrX	205	206	TAG315_MxEmb_tKI032tKI033cBC032cMBJ005_peak_1341	Pol III-associated TFIIIC
chrX	206	207	TAG315_MxEmb_tKI032tKI033cBC032cMBJ005_peak_1221	Pol III-associated TFIIIC
chrX	206	207	TAG315_MxEmb_tKI032tKI033cBC032cMBJ005_peak_1282	Pol III-associated TFIIIC
chrX	207	208	TAG315_MxEmb_tKI032tKI033cBC032cMBJ005_peak_1092	Pol III-associated TFIIIC
chrX	207	208	TAG315_MxEmb_tKI032tKI033cBC032cMBJ005_peak_1068	Extra-TFIIIC
chrX	209	210	TAG315_MxEmb_tKI032tKI033cBC032cMBJ005_peak_1157	Pol III-associated TFIIIC
chrX	209	210	TAG315_MxEmb_tKI032tKI033cBC032cMBJ005_peak_1196	Pol III-associated TFIIIC
chrX	210	211	TAG315_MxEmb_tKI032tKI033cBC032cMBJ005_peak_1342	Pol III-associated TFIIIC
chrX	211	212	TAG315_MxEmb_tKI032tKI033cBC032cMBJ005_peak_1258	Pol III-associated TFIIIC
chrX	213	214	TAG315_MxEmb_tKI032tKI033cBC032cMBJ005_peak_1288	Pol III-associated TFIIIC
chrX	214	215	TAG315_MxEmb_tKI032tKI033cBC032cMBJ005_peak_1346	Pol III-associated TFIIIC
chrX	214	215	TAG315_MxEmb_tKI032tKI033cBC032cMBJ005_peak_1348a	Pol III-associated TFIIIC
chrX	218	219	TAG315_MxEmb_tKI032tKI033cBC032cMBJ005_peak_1338	Pol III-associated TFIIIC
chrX	219	220	TAG315_MxEmb_tKI032tKI033cBC032cMBJ005_peak_1153	Pol III-associated TFIIIC
chrX	220	221	TAG315_MxEmb_tKI032tKI033cBC032cMBJ005_peak_1123	Pol III-associated TFIIIC
chrX	220	221	TAG315_MxEmb_tKI032tKI033cBC032cMBJ005_peak_1347	Pol III-associated TFIIIC
chrX	221	222	TAG315_MxEmb_tKI032tKI033cBC032cMBJ005_peak_1183	Pol III-associated TFIIIC
chrX	222	223	TAG315_MxEmb_tKI032tKI033cBC032cMBJ005_peak_1271	Pol III-associated TFIIIC
chrX	222	223	TAG315_MxEmb_tKI032tKI033cBC032cMBJ005_peak_1227	Extra-TFIIIC
chrX	223	224	TAG315_MxEmb_tKI032tKI033cBC032cMBJ005_peak_1248	Pol III-associated TFIIIC
chrX	224	225	TAG315_MxEmb_tKI032tKI033cBC032cMBJ005_peak_1129	Pol III-associated TFIIIC
chrX	224	225	TAG315_MxEmb_tKI032tKI033cBC032cMBJ005_peak_1182	Pol III-associated TFIIIC
chrX	226	227	TAG315_MxEmb_tKI032tKI033cBC032cMBJ005_peak_1131	Pol III-associated TFIIIC
chrX	226	227	TAG315_MxEmb_tKI032tKI033cBC032cMBJ005_peak_1141	Pol III-associated TFIIIC
chrX	227	228	TAG315_MxEmb_tKI032tKI033cBC032cMBJ005_peak_1095	Pol III-associated TFIIIC
chrX	227	228	TAG315_MxEmb_tKI032tKI033cBC032cMBJ005_peak_1151	Pol III-associated TFIIIC
chrX	227	228	TAG315_MxEmb_tKI032tKI033cBC032cMBJ005_peak_1165	Pol III-associated TFIIIC
chrX	228	229	TAG315_MxEmb_tKI032tKI033cBC032cMBJ005_peak_1148	Pol III-associated TFIIIC
chrX	228	229	TAG315_MxEmb_tKI032tKI033cBC032cMBJ005_peak_1154	Pol III-associated TFIIIC
chrX	228	229	TAG315_MxEmb_tKI032tKI033cBC032cMBJ005_peak_1215	Pol III-associated TFIIIC
chrX	230	231	TAG315_MxEmb_tKI032tKI033cBC032cMBJ005_peak_1281a	Pol III-associated TFIIIC
chrX	231	232	TAG315_MxEmb_tKI032tKI033cBC032cMBJ005_peak_1108	Pol III-associated TFIIIC
chrX	231	232	TAG315_MxEmb_tKI032tKI033cBC032cMBJ005_peak_1272	Pol III-associated TFIIIC
chrX	232	233	TAG315_MxEmb_tKI032tKI033cBC032cMBJ005_peak_1239	Pol III-associated TFIIIC
chrX	236	237	TAG315_MxEmb_tKI032tKI033cBC032cMBJ005_peak_1245	Pol III-associated TFIIIC
chrX	236	237	TAG315_MxEmb_tKI032tKI033cBC032cMBJ005_peak_1246	Pol III-associated TFIIIC
chrX	236	237	TAG315_MxEmb_tKI032tKI033cBC032cMBJ005_peak_1285	Pol III-associated TFIIIC
chrX	237	238	TAG315_MxEmb_tKI032tKI033cBC032cMBJ005_peak_1265	Pol III-associated TFIIIC
chrX	237	238	TAG315_MxEmb_tKI032tKI033cBC032cMBJ005_peak_1295	Extra-TFIIIC
chrX	239	240	TAG315_MxEmb_tKI032tKI033cBC032cMBJ005_peak_1147	Pol III-associated TFIIIC
chrX	240	241	TAG315_MxEmb_tKI032tKI033cBC032cMBJ005_peak_1117	Pol III-associated TFIIIC
chrX	241	242	TAG315_MxEmb_tKI032tKI033cBC032cMBJ005_peak_1363	Pol III-associated TFIIIC
chrX	242	243	TAG315_MxEmb_tKI032tKI033cBC032cMBJ005_peak_1096	Pol III-associated TFIIIC
chrX	242	243	TAG315_MxEmb_tKI032tKI033cBC032cMBJ005_peak_1137	Pol III-associated TFIIIC
chrX	242	243	TAG315_MxEmb_tKI032tKI033cBC032cMBJ005_peak_1174a	Pol III-associated TFIIIC
chrX	242	243	TAG315_MxEmb_tKI032tKI033cBC032cMBJ005_peak_1300	Pol III-associated TFIIIC
chrX	243	244	TAG315_MxEmb_tKI032tKI033cBC032cMBJ005_peak_1273	Pol III-associated TFIIIC
chrX	247	248	TAG315_MxEmb_tKI032tKI033cBC032cMBJ005_peak_1128	Pol III-associated TFIIIC
chrX	250	251	TAG315_MxEmb_tKI032tKI033cBC032cMBJ005_peak_1152	Pol III-associated TFIIIC
chrX	250	251	TAG315_MxEmb_tKI032tKI033cBC032cMBJ005_peak_1234	Pol III-associated TFIIIC
chrX	252	253	TAG315_MxEmb_tKI032tKI033cBC032cMBJ005_peak_1358	Pol III-associated TFIIIC
chrX	253	254	TAG315_MxEmb_tKI032tKI033cBC032cMBJ005_peak_1250a	Pol III-associated TFIIIC
chrX	254	255	TAG315_MxEmb_tKI032tKI033cBC032cMBJ005_peak_1214	Pol III-associated TFIIIC
chrX	255	256	TAG315_MxEmb_tKI032tKI033cBC032cMBJ005_peak_1185	Pol III-associated TFIIIC
chrX	255	256	TAG315_MxEmb_tKI032tKI033cBC032cMBJ005_peak_1263	Pol III-associated TFIIIC
chrX	257	258	TAG315_MxEmb_tKI032tKI033cBC032cMBJ005_peak_1229	Pol III-associated TFIIIC
chrX	258	259	TAG315_MxEmb_tKI032tKI033cBC032cMBJ005_peak_1122a	Pol III-associated TFIIIC
chrX	259	260	TAG315_MxEmb_tKI032tKI033cBC032cMBJ005_peak_1311	Pol III-associated TFIIIC
chrX	262	263	TAG315_MxEmb_tKI032tKI033cBC032cMBJ005_peak_1261	Pol III-associated TFIIIC
chrX	269	270	TAG315_MxEmb_tKI032tKI033cBC032cMBJ005_peak_1211	Pol III-associated TFIIIC
chrX	269	270	TAG315_MxEmb_tKI032tKI033cBC032cMBJ005_peak_1223	Extra-TFIIIC
chrX	270	271	TAG315_MxEmb_tKI032tKI033cBC032cMBJ005_peak_1275	Extra-TFIIIC
chrX	271	272	TAG315_MxEmb_tKI032tKI033cBC032cMBJ005_peak_1224	Pol III-associated TFIIIC
chrX	274	275	TAG315_MxEmb_tKI032tKI033cBC032cMBJ005_peak_1146	Pol III-associated TFIIIC
chrX	277	278	TAG315_MxEmb_tKI032tKI033cBC032cMBJ005_peak_1226	Pol III-associated TFIIIC
chrX	279	280	TAG315_MxEmb_tKI032tKI033cBC032cMBJ005_peak_1286	Pol III-associated TFIIIC
chrX	279	280	TAG315_MxEmb_tKI032tKI033cBC032cMBJ005_peak_1287	Pol III-associated TFIIIC
chrX	281	282	TAG315_MxEmb_tKI032tKI033cBC032cMBJ005_peak_1101	Pol III-associated TFIIIC
chrX	284	285	TAG315_MxEmb_tKI032tKI033cBC032cMBJ005_peak_1132	Pol III-associated TFIIIC
chrX	286	287	TAG315_MxEmb_tKI032tKI033cBC032cMBJ005_peak_1355	Pol III-associated TFIIIC
chrX	287	288	TAG315_MxEmb_tKI032tKI033cBC032cMBJ005_peak_1253	Pol III-associated TFIIIC
chrX	288	289	TAG315_MxEmb_tKI032tKI033cBC032cMBJ005_peak_1184	Pol III-associated TFIIIC
chrX	288	289	TAG315_MxEmb_tKI032tKI033cBC032cMBJ005_peak_1307	Pol III-associated TFIIIC
chrX	289	290	TAG315_MxEmb_tKI032tKI033cBC032cMBJ005_peak_1222	Pol III-associated TFIIIC
chrX	292	293	TAG315_MxEmb_tKI032tKI033cBC032cMBJ005_peak_1283	Pol III-associated TFIIIC
chrX	293	294	TAG315_MxEmb_tKI032tKI033cBC032cMBJ005_peak_1112	Pol III-associated TFIIIC
chrX	294	295	TAG315_MxEmb_tKI032tKI033cBC032cMBJ005_peak_1136	Pol III-associated TFIIIC
chrX	298	299	TAG315_MxEmb_tKI032tKI033cBC032cMBJ005_peak_1110	Pol III-associated TFIIIC
chrX	302	303	TAG315_MxEmb_tKI032tKI033cBC032cMBJ005_peak_1247	Pol III-associated TFIIIC
chrX	303	304	TAG315_MxEmb_tKI032tKI033cBC032cMBJ005_peak_1121	Pol III-associated TFIIIC
chrX	306	307	TAG315_MxEmb_tKI032tKI033cBC032cMBJ005_peak_1237	Pol III-associated TFIIIC
chrX	308	309	TAG315_MxEmb_tKI032tKI033cBC032cMBJ005_peak_1070	Pol III-associated TFIIIC
chrX	313	314	TAG315_MxEmb_tKI032tKI033cBC032cMBJ005_peak_1149	Pol III-associated TFIIIC
chrX	320	321	TAG315_MxEmb_tKI032tKI033cBC032cMBJ005_peak_1172a	Pol III-associated TFIIIC
chrX	320	321	TAG315_MxEmb_tKI032tKI033cBC032cMBJ005_peak_1349	Pol III-associated TFIIIC
chrX	324	325	TAG315_MxEmb_tKI032tKI033cBC032cMBJ005_peak_1209	Pol III-associated TFIIIC
chrX	330	331	TAG315_MxEmb_tKI032tKI033cBC032cMBJ005_peak_1119	Pol III-associated TFIIIC
chrX	337	338	TAG315_MxEmb_tKI032tKI033cBC032cMBJ005_peak_1267	Pol III-associated TFIIIC
chrX	338	339	TAG315_MxEmb_tKI032tKI033cBC032cMBJ005_peak_1078	Pol III-associated TFIIIC
chrX	342	343	TAG315_MxEmb_tKI032tKI033cBC032cMBJ005_peak_1143a	Pol III-associated TFIIIC
chrX	349	350	TAG315_MxEmb_tKI032tKI033cBC032cMBJ005_peak_1179a	Pol III-associated TFIIIC
chrX	349	350	TAG315_MxEmb_tKI032tKI033cBC032cMBJ005_peak_1188	Pol III-associated TFIIIC
chrX	350	351	TAG315_MxEmb_tKI032tKI033cBC032cMBJ005_peak_1292	Pol III-associated TFIIIC
chrX	351	352	TAG315_MxEmb_tKI032tKI033cBC032cMBJ005_peak_1171	Pol III-associated TFIIIC
chrX	358	359	TAG315_MxEmb_tKI032tKI033cBC032cMBJ005_peak_1083	Pol III-associated TFIIIC
chrX	358	359	TAG315_MxEmb_tKI032tKI033cBC032cMBJ005_peak_1350	Pol III-associated TFIIIC
chrX	365	366	TAG315_MxEmb_tKI032tKI033cBC032cMBJ005_peak_1105	Pol III-associated TFIIIC
chrX	368	369	TAG315_MxEmb_tKI032tKI033cBC032cMBJ005_peak_1097	Pol III-associated TFIIIC
chrX	384	385	TAG315_MxEmb_tKI032tKI033cBC032cMBJ005_peak_1073	Pol III-associated TFIIIC
chrX	391	392	TAG315_MxEmb_tKI032tKI033cBC032cMBJ005_peak_1133	Pol III-associated TFIIIC
chrX	394	395	TAG315_MxEmb_tKI032tKI033cBC032cMBJ005_peak_1162b	Pol III-associated TFIIIC
chrX	405	406	TAG315_MxEmb_tKI032tKI033cBC032cMBJ005_peak_1116	Pol III-associated TFIIIC
chrX	412	413	TAG315_MxEmb_tKI032tKI033cBC032cMBJ005_peak_1175	Pol III-associated TFIIIC
chrX	419	420	TAG315_MxEmb_tKI032tKI033cBC032cMBJ005_peak_1071	Pol III-associated TFIIIC
chrX	430	431	TAG315_MxEmb_tKI032tKI033cBC032cMBJ005_peak_1163b	Pol III-associated TFIIIC
chrX	434	435	TAG315_MxEmb_tKI032tKI033cBC032cMBJ005_peak_1254	Pol III-associated TFIIIC
chrX	434	435	TAG315_MxEmb_tKI032tKI033cBC032cMBJ005_peak_1266	Pol III-associated TFIIIC
chrX	439	440	TAG315_MxEmb_tKI032tKI033cBC032cMBJ005_peak_1180a	Pol III-associated TFIIIC
chrX	447	448	TAG315_MxEmb_tKI032tKI033cBC032cMBJ005_peak_1320a	Pol III-associated TFIIIC
chrX	461	462	TAG315_MxEmb_tKI032tKI033cBC032cMBJ005_peak_1140b	Pol III-associated TFIIIC
chrX	491	492	TAG315_MxEmb_tKI032tKI033cBC032cMBJ005_peak_1143b	Pol III-associated TFIIIC
chrX	499	500	TAG315_MxEmb_tKI032tKI033cBC032cMBJ005_peak_1195	Pol III-associated TFIIIC
chrX	528	529	TAG315_MxEmb_tKI032tKI033cBC032cMBJ005_peak_1166b	Pol III-associated TFIIIC
chrX	544	545	TAG315_MxEmb_tKI032tKI033cBC032cMBJ005_peak_1207	Pol III-associated TFIIIC
chrX	550	551	TAG315_MxEmb_tKI032tKI033cBC032cMBJ005_peak_1210b	Pol III-associated TFIIIC
chrX	594	595	TAG315_MxEmb_tKI032tKI033cBC032cMBJ005_peak_1179b	Pol III-associated TFIIIC
chrX	599	600	TAG315_MxEmb_tKI032tKI033cBC032cMBJ005_peak_1250b	Pol III-associated TFIIIC
chrX	635	636	TAG315_MxEmb_tKI032tKI033cBC032cMBJ005_peak_1114b	Extra-TFIIIC
chrX	648	649	TAG315_MxEmb_tKI032tKI033cBC032cMBJ005_peak_1281b	Pol III-associated TFIIIC
chrX	688	689	TAG315_MxEmb_tKI032tKI033cBC032cMBJ005_peak_1332b	Pol III-associated TFIIIC
chrX	732	733	TAG315_MxEmb_tKI032tKI033cBC032cMBJ005_peak_1172b	Pol III-associated TFIIIC
chrX	744	745	TAG315_MxEmb_tKI032tKI033cBC032cMBJ005_peak_1180b	Pol III-associated TFIIIC
chrX	751	752	TAG315_MxEmb_tKI032tKI033cBC032cMBJ005_peak_1348b	Pol III-associated TFIIIC
chrX	759	760	TAG315_MxEmb_tKI032tKI033cBC032cMBJ005_peak_1140c	Pol III-associated TFIIIC
chrX	777	778	TAG315_MxEmb_tKI032tKI033cBC032cMBJ005_peak_1122b	Pol III-associated TFIIIC
chrX	1203	1204	TAG315_MxEmb_tKI032tKI033cBC032cMBJ005_peak_1172c	Pol III-associated TFIIIC
